# Supplementary material for: 4-{3-[(2-Isopropyl-5-methyl­phen­oxy)meth­yl]-7H-1,2,4-triazolo[3,4-b][1,3,4]thia­diazin-6-yl}-3-(p-tol­yl)sydnone
Source: Acta Crystallogr Sect E Struct Rep Online. 2010 Aug 4;66(Pt 9):o2198–9. doi: 10.1107/S1600536810030205 (PMC3007969; doi:10.1107/S1600536810030205)
Supplement: Supplementary file 2 [file e-66-o2198-Isup2.hkl]

# 
# h,k,l, Fc-squared, Fo-squared, sigma(Fo-squared) and status flag 
# 
data_I
_shelx_title ' bk33m in P2(1)/c  (100K)' 
_shelx_refln_list_code          4 
_shelx_F_calc_maximum      334.52 
_exptl_crystal_F_000      1000.00 
_reflns_d_resolution_high  0.7074 
 
loop_ 
 _symmetry_equiv_pos_as_xyz 
 'x, y, z' 
 '-x, y+1/2, -z+1/2' 
 '-x, -y, -z' 
 'x, -y-1/2, z-1/2' 
 
_cell_length_a    16.7814 
_cell_length_b     7.2901 
_cell_length_c    20.2221 
_cell_angle_alpha  90.000 
_cell_angle_beta  106.991 
_cell_angle_gamma  90.000 
 
_shelx_F_squared_multiplier     1.000 
 
loop_ 
 _refln_index_h 
 _refln_index_k 
 _refln_index_l 
 _refln_F_squared_calc 
 _refln_F_squared_meas 
 _refln_F_squared_sigma 
 _refln_observed_status 
   3   0   0      118.16       65.55      7.66 o 
   4   0   0     9490.31     8880.50    197.87 o 
   5   0   0      482.83      477.89     19.44 o 
   6   0   0      214.30      190.67     12.98 o 
   7   0   0        0.49       -6.84      6.84 o 
   8   0   0       72.36       81.71     12.48 o 
   9   0   0     1383.59     1299.97     37.62 o 
  10   0   0       98.75      110.12     13.98 o 
  11   0   0        1.49       -6.59      6.59 o 
  12   0   0     2138.34     2147.04     57.26 o 
  13   0   0     1617.34     1505.60     51.34 o 
  14   0   0      577.61      481.78     29.06 o 
  15   0   0      325.68      265.46     25.58 o 
  16   0   0       17.68       34.07     13.12 o 
  17   0   0       48.50       40.07     15.39 o 
  18   0   0      599.42      571.91     28.84 o 
  19   0   0      140.19      137.61     17.96 o 
  20   0   0      644.43      881.52     66.71 o 
  21   0   0       56.44       50.45     14.30 o 
  22   0   0      657.34      807.07     47.79 o 
   2   1   0    19037.10    18771.62    399.53 o 
   3   1   0     1966.02     2031.96     56.39 o 
   4   1   0        2.95       -5.69      5.96 o 
   5   1   0     2793.73     2679.14     36.59 o 
   6   1   0     1289.85     1214.11     22.21 o 
   7   1   0      782.52      749.75     17.64 o 
   8   1   0      491.89      412.42     14.55 o 
   9   1   0       85.20       68.84      9.38 o 
  10   1   0      480.62      419.61     16.12 o 
  11   1   0        0.33       -3.29      8.52 o 
  12   1   0      322.58      285.94     16.67 o 
  13   1   0     3343.73     3183.63     70.62 o 
  14   1   0     2578.32     2431.44     72.21 o 
  15   1   0      200.35      206.31     14.34 o 
  16   1   0       43.95       53.03      9.61 o 
  17   1   0       97.28       71.14     10.50 o 
  18   1   0       60.98       45.90     11.18 o 
  19   1   0        7.99        0.00      7.73 o 
  20   1   0      416.71      492.79     23.63 o 
  21   1   0       76.35       61.22     10.86 o 
  22   1   0      480.21      472.33     26.91 o 
   1   2   0     1276.53     1395.06     29.94 o 
   2   2   0     3576.69     3881.51     67.44 o 
   3   2   0     2895.62     3141.68     47.69 o 
   4   2   0      482.87      497.93     17.48 o 
   5   2   0       68.63      102.28      5.96 o 
   6   2   0     2412.74     2597.78     33.16 o 
   7   2   0     2731.78     2711.15     35.60 o 
   8   2   0     4496.45     4640.64     55.21 o 
   9   2   0     2263.49     2384.12     34.88 o 
  10   2   0      279.54      264.74     12.15 o 
  11   2   0       15.87        4.54      5.97 o 
  12   2   0      499.47      471.99     16.83 o 
  13   2   0       97.21      104.24     10.71 o 
  14   2   0        0.02       -3.36      6.23 o 
  15   2   0      603.22      551.28     19.82 o 
  16   2   0       25.41       26.54      8.29 o 
  17   2   0       25.08        7.69      7.58 o 
  18   2   0      234.05      266.52     31.13 o 
  19   2   0       47.06       48.54     14.67 o 
  20   2   0       71.15       49.21     14.38 o 
  21   2   0        3.68        8.26      9.31 o 
  22   2   0       17.21       49.42     12.41 o 
   1   3   0     2922.93     3166.37     42.09 o 
   2   3   0      174.58      184.78      9.61 o 
   3   3   0     1043.94     1088.77     32.84 o 
   4   3   0      143.17      178.15     11.96 o 
   5   3   0      882.52      936.62     24.74 o 
   6   3   0        0.04        1.48      3.58 o 
   7   3   0      163.43      171.43     14.31 o 
   8   3   0      991.49     1054.10     20.03 o 
   9   3   0      141.45      141.26      9.28 o 
  10   3   0      672.68      649.52     17.29 o 
  11   3   0      458.72      377.15     14.83 o 
  12   3   0      249.02      222.87     13.94 o 
  13   3   0      659.67      618.19     22.52 o 
  14   3   0       59.15       39.22     11.36 o 
  15   3   0      388.35      368.63     26.64 o 
  16   3   0        6.18       -5.47     16.34 o 
  17   3   0       83.01       61.46     43.16 o 
  18   3   0      138.58      171.57     20.82 o 
  19   3   0       36.41       15.03     12.32 o 
  20   3   0        3.54        3.67     16.87 o 
  21   3   0       24.11       33.69     11.77 o 
   0   4   0      256.00      246.09     14.24 o 
   1   4   0       81.18      161.32      7.88 o 
   2   4   0       19.99       14.49      5.05 o 
   3   4   0      665.46      620.18     17.68 o 
   4   4   0     6611.09     6957.57     87.03 o 
   5   4   0     1072.91     1195.95     30.46 o 
   6   4   0      456.98      469.54     20.49 o 
   7   4   0       89.33       54.54     10.51 o 
   8   4   0       91.73       78.26     11.80 o 
   9   4   0      309.71      347.25     20.79 o 
  10   4   0      825.48      831.89     58.61 o 
  11   4   0      543.34      534.07     26.27 o 
  12   4   0        1.32        6.34      8.47 o 
  13   4   0      132.23      105.46     19.96 o 
  14   4   0      743.23      702.77     33.24 o 
  15   4   0      785.21      769.61     34.24 o 
  16   4   0      426.06      422.37     34.79 o 
  17   4   0       20.56       21.75     11.79 o 
  18   4   0       19.39      -13.84     13.88 o 
  19   4   0       30.91       37.68     13.38 o 
  20   4   0        3.55       15.81     11.10 o 
   1   5   0      148.50      153.08      9.09 o 
   2   5   0     2415.18     2459.01     40.50 o 
   3   5   0      250.12      325.14     16.03 o 
   4   5   0       13.52       14.98      6.44 o 
   5   5   0      967.69     1007.46     26.50 o 
   6   5   0      775.05      727.57     23.62 o 
   7   5   0       14.70       12.61      8.83 o 
   8   5   0       76.38       40.72     16.80 o 
   9   5   0      284.49      305.09     22.21 o 
  10   5   0        9.21       25.80     17.08 o 
  11   5   0        8.43        6.71      8.80 o 
  12   5   0      168.30      189.61     19.94 o 
  13   5   0      681.84      723.33     32.56 o 
  14   5   0      533.76      587.69     35.13 o 
  15   5   0       10.55       11.32     10.86 o 
  16   5   0       28.67       18.46     16.47 o 
  17   5   0      695.37      751.03     36.88 o 
  18   5   0      322.59      367.26     30.84 o 
  19   5   0       58.24       66.47     16.72 o 
   0   6   0     1084.56     1236.71     62.98 o 
   1   6   0      606.73      637.52     34.64 o 
   2   6   0      119.96      121.80     11.45 o 
   3   6   0      192.48      180.96     14.16 o 
   4   6   0      565.40      574.43     21.34 o 
   5   6   0       38.80       23.41      8.87 o 
   6   6   0       63.56       64.61     13.58 o 
   7   6   0      394.71      400.51     20.47 o 
   8   6   0      201.91      232.39     26.26 o 
   9   6   0        1.86       -3.06      9.33 o 
  10   6   0      101.51      106.31     15.63 o 
  11   6   0       46.58       44.71     12.61 o 
  12   6   0      106.22      159.05     20.18 o 
  13   6   0       20.93       22.47     11.72 o 
  14   6   0       19.96       27.05     13.09 o 
  15   6   0      325.55      336.08     30.56 o 
  16   6   0      163.45      203.15     25.03 o 
  17   6   0      150.16      229.42     70.26 o 
  18   6   0      318.93      339.65     37.79 o 
   1   7   0        1.42       15.52     13.54 o 
   2   7   0      128.90      162.95     26.64 o 
   3   7   0      527.24      568.80     36.81 o 
   4   7   0        0.91        4.29      8.05 o 
   5   7   0       94.95      107.01     15.16 o 
   6   7   0       60.74       51.77     11.92 o 
   7   7   0       99.97      141.82     14.93 o 
   8   7   0       58.17       47.69     11.26 o 
   9   7   0      323.62      364.10     23.72 o 
  10   7   0      598.77      598.23     39.25 o 
  11   7   0        6.23       16.89     12.04 o 
  12   7   0      437.56      397.06     30.07 o 
  13   7   0      401.31      429.13     44.40 o 
  14   7   0       99.12       89.96     20.82 o 
  15   7   0        9.61        9.68     12.98 o 
  16   7   0       54.07       75.01     40.05 o 
   0   8   0       14.94       12.71     22.41 o 
   1   8   0       33.91       11.25     35.79 o 
   2   8   0       95.58      129.74     22.57 o 
   3   8   0       69.05       70.65     30.38 o 
   4   8   0      271.96      279.91     43.44 o 
   5   8   0       26.05       16.42     12.75 o 
   6   8   0      101.35       68.87     16.94 o 
   7   8   0        0.34        0.77     11.51 o 
   8   8   0       15.24       -2.14     11.35 o 
   9   8   0       71.49      116.63     26.12 o 
  10   8   0      205.44      229.82     23.87 o 
  11   8   0      194.57      174.35     22.01 o 
  12   8   0      501.98      516.25     34.96 o 
  13   8   0      323.97      366.19     31.39 o 
  14   8   0       57.10       10.16     13.29 o 
   4   9   0        0.10      -23.78     23.78 o 
   5   9   0       22.45       36.46     28.10 o 
   6   9   0       11.23        2.37     24.57 o 
   7   9   0      118.45       72.41     33.23 o 
   8   9   0        1.36        2.93     15.40 o 
   9   9   0       24.15       25.86     15.68 o 
  10   9   0       39.45       43.57     18.62 o 
  11   9   0        1.52       16.44     29.29 o 
 -22   1   1        0.31        4.12      8.09 o 
 -21   1   1       21.30       19.45      8.41 o 
 -20   1   1       76.46       85.28     11.57 o 
 -19   1   1      256.51      280.80     17.55 o 
 -18   1   1        3.23       -5.66      7.16 o 
 -17   1   1      205.86      184.63     16.09 o 
 -16   1   1      378.04      301.46     17.64 o 
 -15   1   1      681.76      691.77     21.70 o 
 -14   1   1      235.90      242.58     17.05 o 
 -13   1   1       13.61       10.86      6.40 o 
 -12   1   1     2286.67     2265.17     37.31 o 
 -11   1   1     1966.91     1814.79     35.30 o 
 -10   1   1      323.34      328.25     14.77 o 
  -9   1   1     2351.60     2270.41     77.10 o 
  -8   1   1     4956.66     4870.29     65.27 o 
  -7   1   1      309.32      396.54     18.41 o 
  -6   1   1      191.44      186.40      7.85 o 
  -5   1   1       89.36      112.70      6.16 o 
  -4   1   1     2056.41     1907.98     26.25 o 
  -3   1   1     3461.07     3207.06     79.28 o 
  -2   1   1      102.39      123.48     10.83 o 
   2   1   1      264.83      303.71     17.08 o 
   3   1   1     2814.86     2748.62     85.31 o 
   4   1   1      374.74      334.69      9.90 o 
   5   1   1      588.51      612.42     14.11 o 
   6   1   1      140.96      169.59      9.21 o 
   7   1   1      107.14       78.05      6.98 o 
   8   1   1       58.96       83.60      7.91 o 
   9   1   1      229.66      260.25     13.06 o 
  10   1   1        2.29       -0.77      5.18 o 
  11   1   1      451.83      481.08     18.84 o 
  12   1   1      674.11      565.13     20.34 o 
  13   1   1        5.67       -8.36      9.29 o 
  14   1   1        5.25        1.52      7.29 o 
  15   1   1       12.07       14.41      7.56 o 
  16   1   1      497.08      523.31     23.34 o 
  17   1   1        4.72        5.77      7.33 o 
  18   1   1       53.65       53.68     10.47 o 
  19   1   1       10.29        9.37      8.20 o 
  20   1   1       20.82       37.78     10.68 o 
  21   1   1        3.23       -0.47      7.80 o 
  22   1   1      214.70      248.27     23.01 o 
 -22   2   1       57.14       54.03     17.27 o 
 -21   2   1      403.58      421.10     48.43 o 
 -20   2   1      237.79      227.11     22.48 o 
 -19   2   1      181.69      198.38     22.38 o 
 -18   2   1      168.74      167.44     15.62 o 
 -17   2   1       95.69       98.83     11.98 o 
 -16   2   1        0.86        6.27      7.20 o 
 -15   2   1       17.40       12.84      7.01 o 
 -14   2   1      374.68      393.74     17.29 o 
 -13   2   1      114.99      195.05     20.78 o 
 -12   2   1      164.15      164.20     11.75 o 
 -11   2   1      341.61      413.03     42.32 o 
 -10   2   1      446.71      407.47     14.20 o 
  -9   2   1     1362.77     1355.44     24.22 o 
  -8   2   1      719.05      756.84     17.23 o 
  -7   2   1      750.13      795.02     16.35 o 
  -6   2   1      738.00      650.69     19.52 o 
  -5   2   1      720.21      713.75     13.45 o 
  -4   2   1       21.85       18.82      3.89 o 
  -3   2   1     5550.67     5650.24     77.14 o 
  -2   2   1     8748.20     8931.21    140.66 o 
  -1   2   1     4904.50     5157.40     84.44 o 
   0   2   1      212.15      202.59     16.59 o 
   1   2   1    36077.57    38536.13    471.34 o 
   2   2   1    17074.97    17888.16    271.88 o 
   3   2   1     6455.67     6656.86     89.81 o 
   4   2   1     1456.24     1461.98     28.84 o 
   5   2   1     1151.59     1102.30     20.24 o 
   6   2   1     2689.04     2788.93     39.84 o 
   7   2   1      396.60      373.93     13.07 o 
   8   2   1      778.30      716.08     18.77 o 
   9   2   1      246.92      232.54     13.06 o 
  10   2   1     1491.25     1406.03     29.86 o 
  11   2   1        0.82       -1.82      5.11 o 
  12   2   1        2.03       -4.48      6.15 o 
  13   2   1      303.14      310.44     15.62 o 
  14   2   1      202.57      214.49     14.15 o 
  15   2   1      166.17      153.61     12.86 o 
  16   2   1       58.19       42.73      9.59 o 
  17   2   1      194.33      228.74     16.90 o 
  18   2   1       17.11       -0.12      9.34 o 
  19   2   1       29.53       41.99     13.16 o 
  20   2   1       33.62       19.20     12.42 o 
  21   2   1      111.65      136.48     29.39 o 
 -21   3   1      105.61      106.39     16.53 o 
 -20   3   1       45.41       46.70     12.98 o 
 -19   3   1       97.49       78.95     26.19 o 
 -18   3   1       38.40       56.09     13.88 o 
 -17   3   1       53.75       48.70     13.47 o 
 -16   3   1     1202.90     1250.15     42.04 o 
 -15   3   1      389.66      406.89     27.42 o 
 -14   3   1        4.18       -3.04      7.92 o 
 -13   3   1      757.87      720.74     22.74 o 
 -12   3   1     4856.06     4623.26     61.61 o 
 -11   3   1       43.81       23.59      6.43 o 
 -10   3   1      490.64      534.66     15.96 o 
  -9   3   1      133.15      144.00      9.40 o 
  -8   3   1      773.31      647.19     18.11 o 
  -7   3   1      358.75      302.05     12.00 o 
  -6   3   1      208.87      267.36     10.62 o 
  -5   3   1      374.95      377.69     25.87 o 
  -4   3   1      573.46      568.28     18.24 o 
  -3   3   1     1032.00      981.85     23.00 o 
  -2   3   1      380.39      448.75     14.50 o 
  -1   3   1       38.56       50.44      4.39 o 
   0   3   1      380.71      405.90      9.94 o 
   1   3   1      475.44      457.48     13.15 o 
   2   3   1     2847.13     2951.32     41.17 o 
   3   3   1     2225.30     2162.75     38.59 o 
   4   3   1      473.88      512.22     17.89 o 
   5   3   1      122.11      137.44     11.20 o 
   6   3   1      944.51      876.84     22.51 o 
   7   3   1      839.48      814.21     16.11 o 
   8   3   1     2775.15     2708.70     36.87 o 
   9   3   1       63.81       47.30      6.59 o 
  10   3   1      849.21      745.80     18.70 o 
  11   3   1      161.24      148.57     10.88 o 
  12   3   1     1181.69     1166.67     40.81 o 
  13   3   1      882.47      851.99     39.54 o 
  14   3   1     1604.83     1564.88     56.65 o 
  15   3   1     1283.07     1226.07     40.71 o 
  16   3   1      624.45      583.37     30.79 o 
  17   3   1       20.55       -0.62      8.83 o 
  18   3   1      108.39      112.06     17.96 o 
  19   3   1      469.67      477.70     33.36 o 
  20   3   1      258.65      238.62     26.04 o 
  21   3   1        9.04        1.73     10.23 o 
 -21   4   1        0.64       19.09      9.19 o 
 -20   4   1       10.24       14.89     12.52 o 
 -19   4   1       96.81      121.31     19.93 o 
 -18   4   1       34.34       29.88     13.13 o 
 -17   4   1       77.33       44.00     14.22 o 
 -16   4   1        5.43       23.30     22.28 o 
 -15   4   1       51.14       50.11     13.27 o 
 -14   4   1     1558.06     1570.15     56.74 o 
 -13   4   1       59.80       70.62     13.02 o 
 -12   4   1       38.35       45.82     12.03 o 
 -11   4   1      236.58      238.99     20.23 o 
 -10   4   1     1037.73     1015.30     33.95 o 
  -9   4   1       22.50       17.35     12.34 o 
  -8   4   1       13.35       17.06      9.09 o 
  -7   4   1      546.09      582.63     23.35 o 
  -6   4   1     1791.66     1706.94     38.48 o 
  -5   4   1      574.03      622.84     21.66 o 
  -4   4   1      221.98      210.64     12.03 o 
  -3   4   1        4.23        2.38      3.60 o 
  -2   4   1      443.01      446.86     11.67 o 
  -1   4   1       21.35       27.99      4.57 o 
   0   4   1      496.82      477.28     13.24 o 
   1   4   1     2913.43     3165.44     47.82 o 
   2   4   1     2325.56     2376.91     49.40 o 
   3   4   1      862.76      945.07     22.25 o 
   4   4   1      121.50      161.26     11.20 o 
   5   4   1      916.04      999.64     39.20 o 
   6   4   1       24.37       24.55      8.13 o 
   7   4   1        6.77       -0.98      7.07 o 
   8   4   1       45.75       37.26      9.43 o 
   9   4   1      171.33      163.90     16.04 o 
  10   4   1      262.35      300.18     22.61 o 
  11   4   1      201.71      193.97     18.46 o 
  12   4   1       25.25       27.15     10.68 o 
  13   4   1      236.54      223.77     21.07 o 
  14   4   1      110.01      128.68     16.97 o 
  15   4   1      152.31      130.46     18.41 o 
  16   4   1       27.37       19.40     10.80 o 
  17   4   1       24.34       23.98     15.02 o 
  18   4   1      105.96       83.52     16.86 o 
  19   4   1       37.00       37.22     13.36 o 
  20   4   1       64.50       55.07     19.76 o 
 -20   5   1      198.21      238.58     22.84 o 
 -19   5   1      113.36       83.00     17.31 o 
 -18   5   1       88.92       86.83     30.59 o 
 -17   5   1      164.28      174.34     28.90 o 
 -16   5   1        0.33        4.40     11.65 o 
 -15   5   1        2.61        2.81     10.68 o 
 -14   5   1      282.75      231.03     28.35 o 
 -13   5   1      304.53      335.39     25.92 o 
 -12   5   1      262.25      265.56     22.85 o 
 -11   5   1       65.51       72.93     21.53 o 
 -10   5   1      253.36      264.16     21.52 o 
  -9   5   1       23.76       30.42     10.79 o 
  -8   5   1       73.31      111.01     25.00 o 
  -7   5   1      233.20      231.44     18.33 o 
  -6   5   1      144.70      152.33     16.84 o 
  -5   5   1       40.42       47.33      8.52 o 
  -4   5   1       30.31       47.94     23.87 o 
  -3   5   1       58.09       71.44      8.90 o 
  -2   5   1      993.58     1072.95     20.08 o 
  -1   5   1       46.44       42.52     10.12 o 
   0   5   1      320.07      309.52     17.17 o 
   1   5   1      738.33      834.33     21.62 o 
   2   5   1      191.58      190.67     12.55 o 
   3   5   1       39.38       72.68     23.66 o 
   4   5   1      280.43      305.00     16.26 o 
   5   5   1      127.74      211.15     15.69 o 
   6   5   1       42.22       38.56      9.10 o 
   7   5   1        5.65        6.54      7.67 o 
   8   5   1        4.42        3.11      7.84 o 
   9   5   1       23.16       25.60      9.55 o 
  10   5   1      223.12      244.09     20.72 o 
  11   5   1      204.36      199.28     19.75 o 
  12   5   1      578.14      503.80     28.82 o 
  13   5   1      233.55      265.63     23.02 o 
  14   5   1        4.26       16.58     11.20 o 
  15   5   1      162.40      193.48     21.79 o 
  16   5   1        7.49       25.03     12.74 o 
  17   5   1       10.44        8.93     11.70 o 
  18   5   1        9.08       11.68     12.61 o 
  19   5   1       25.83       48.21     14.25 o 
 -18   6   1        1.90        9.30     14.43 o 
 -17   6   1       47.47       65.12     16.14 o 
 -16   6   1        1.98        2.02     11.71 o 
 -15   6   1      456.18      593.37     35.56 o 
 -14   6   1      791.99      846.03     53.92 o 
 -13   6   1      433.59      526.01     48.38 o 
 -12   6   1      230.58      216.87     22.51 o 
 -11   6   1      782.09      800.44     33.48 o 
 -10   6   1       30.45       37.10     11.57 o 
  -9   6   1       20.71       17.94     11.68 o 
  -8   6   1        6.60        6.87      8.06 o 
  -7   6   1       10.68       10.91      9.40 o 
  -6   6   1      132.16      114.28     12.37 o 
  -5   6   1        8.95       11.77      7.82 o 
  -4   6   1       32.43       43.73      9.07 o 
  -3   6   1        7.50       -2.71      8.82 o 
  -2   6   1        5.38        2.51     14.25 o 
  -1   6   1        8.20        6.60     14.22 o 
   0   6   1      175.02      147.89     20.29 o 
   1   6   1       21.04       36.88     15.38 o 
   2   6   1      291.53      282.07     16.08 o 
   3   6   1      432.88      455.44     20.96 o 
   4   6   1        0.18        3.82      6.33 o 
   5   6   1      132.17      148.10     16.12 o 
   6   6   1       80.04       98.12     12.50 o 
   7   6   1      112.04      114.42     13.50 o 
   8   6   1      104.69      142.23     14.70 o 
   9   6   1        8.31       15.20      9.71 o 
  10   6   1      139.09      148.03     18.03 o 
  11   6   1      174.41      207.38     21.44 o 
  12   6   1       91.40       92.47     19.86 o 
  13   6   1        0.19       -1.31      9.71 o 
  14   6   1        1.32        7.11     22.31 o 
  15   6   1        7.05       13.70     14.60 o 
  16   6   1        0.05        0.40     13.33 o 
  17   6   1        9.79       12.20     16.24 o 
  18   6   1      306.23      347.55     40.89 o 
 -16   7   1      277.72      367.72     39.14 o 
 -15   7   1       34.06       23.32     17.44 o 
 -14   7   1      162.44      194.90     27.86 o 
 -13   7   1       11.47        8.18     11.28 o 
 -12   7   1       17.95       40.42     12.48 o 
 -11   7   1        0.53        2.89      9.46 o 
 -10   7   1       21.35        9.86     14.60 o 
  -9   7   1      133.55      156.91     19.06 o 
  -8   7   1      212.30      196.40     17.17 o 
  -7   7   1      425.11      408.42     22.72 o 
  -6   7   1        2.30        8.61     12.26 o 
  -5   7   1       33.14       32.98     16.61 o 
  -4   7   1       69.99       75.75     13.39 o 
  -3   7   1       86.71      110.75     33.52 o 
  -2   7   1        3.40       16.07     14.01 o 
  -1   7   1      468.95      495.81     32.84 o 
   0   7   1      466.42      489.61     32.83 o 
   1   7   1       92.19      122.22     19.89 o 
   2   7   1       64.09       54.04     16.73 o 
   3   7   1       13.33       13.67      8.30 o 
   4   7   1       95.13      126.47     15.98 o 
   5   7   1        3.16        2.93      7.79 o 
   6   7   1        7.08       17.64      8.30 o 
   7   7   1       40.84       32.86     11.36 o 
   8   7   1      232.42      283.35     23.16 o 
   9   7   1       53.56       16.56     16.14 o 
  10   7   1       83.79       72.17     15.53 o 
  11   7   1      212.99      181.50     22.03 o 
  12   7   1      260.48      296.86     27.40 o 
  13   7   1       58.87       55.72     15.44 o 
  14   7   1       52.81       78.07     18.73 o 
  15   7   1      353.92      440.57     60.82 o 
  16   7   1      574.61      658.51    130.90 o 
 -14   8   1       34.93       54.56     16.53 o 
 -13   8   1        0.05       13.56     17.59 o 
 -12   8   1      323.58      323.30     28.41 o 
 -11   8   1      253.83      251.10     25.04 o 
 -10   8   1       22.93       -2.69     11.19 o 
  -9   8   1        0.26       -9.83     10.75 o 
  -8   8   1        1.86       -5.14      9.73 o 
  -7   8   1       50.55       56.10     16.34 o 
  -6   8   1       51.52       36.43     12.05 o 
  -5   8   1      149.36      176.78     23.48 o 
  -4   8   1       12.30       24.40     17.37 o 
  -3   8   1      276.15      297.94     49.68 o 
  -2   8   1      400.92      395.42     33.49 o 
  -1   8   1       31.58       54.73     23.22 o 
   0   8   1      156.94      206.43     25.54 o 
   1   8   1      573.81      563.42     56.42 o 
   2   8   1      466.13      633.96     55.03 o 
   3   8   1       53.28       75.50     28.94 o 
   4   8   1        2.23        0.11     22.26 o 
   5   8   1      283.85      281.81     50.24 o 
   6   8   1      285.41      355.62     44.96 o 
   7   8   1       91.01      101.21     19.98 o 
   8   8   1        8.38       -5.17     28.28 o 
   9   8   1       90.95       88.85     20.53 o 
  10   8   1      263.73      347.18     41.63 o 
  11   8   1      241.59      231.49     36.87 o 
  12   8   1       41.39       83.22     17.76 o 
  13   8   1       80.55       71.21     20.99 o 
  14   8   1      274.42      290.05     37.71 o 
 -11   9   1      213.48      241.98     32.31 o 
 -10   9   1      113.83      113.08     26.39 o 
  -9   9   1       39.69       59.00     28.65 o 
  -8   9   1       67.69       85.68     20.62 o 
  -7   9   1        2.44       -4.89     23.26 o 
   0   9   1        4.43       14.89     23.42 o 
   1   9   1       47.48       47.24     26.77 o 
   2   9   1       40.49       33.87     27.71 o 
   3   9   1       39.14       58.64     29.00 o 
   4   9   1        3.77       35.90     29.25 o 
   5   9   1       19.20       28.47     27.33 o 
   6   9   1        1.34       37.12     27.99 o 
   7   9   1      210.28      170.79     26.43 o 
   8   9   1      255.24      309.88     34.71 o 
   9   9   1      235.60      235.60     31.48 o 
  10   9   1       77.90       86.64     22.89 o 
 -23   0   2        1.59        4.27     15.35 o 
 -22   0   2        5.95       16.72     17.57 o 
 -21   0   2      104.37      116.85     21.46 o 
 -20   0   2      785.07      755.06     35.09 o 
 -19   0   2      756.02      701.61     32.60 o 
 -18   0   2       93.45       85.97     15.14 o 
 -17   0   2      237.63      218.85     20.60 o 
 -16   0   2      409.44      328.63     26.67 o 
 -15   0   2      893.95      769.40     51.98 o 
 -14   0   2       16.34        5.97     11.07 o 
 -13   0   2     1245.54     1156.49     41.88 o 
 -12   0   2     1333.07     1244.29    177.33 o 
 -11   0   2       35.03       -1.86      7.35 o 
 -10   0   2       55.08       52.96     10.71 o 
  -9   0   2    13087.42    12968.25    210.96 o 
  -8   0   2     3243.09     2951.62     61.43 o 
  -7   0   2      684.01      666.06     23.18 o 
  -6   0   2     2726.24     2548.63     51.32 o 
  -5   0   2     1772.89     1657.07     32.69 o 
  -4   0   2     1402.85     1260.69     23.17 o 
  -3   0   2     7326.60     7150.81    112.91 o 
   4   0   2      265.60      267.71     18.39 o 
   5   0   2       88.65       37.25     16.24 o 
   6   0   2     4026.79     2661.00     75.54 o 
   7   0   2    18702.09    17272.88   1502.50 o 
   8   0   2    10592.00    10064.69    317.05 o 
   9   0   2      534.47      584.37     24.56 o 
  10   0   2     1303.61     1354.44     40.50 o 
  11   0   2      910.46      861.71     33.20 o 
  12   0   2      868.08      830.10     34.36 o 
  13   0   2     1107.95     1174.44     84.60 o 
  14   0   2       89.40       86.37     16.24 o 
  15   0   2     1084.96     1066.52     64.90 o 
  16   0   2        1.19       -1.60      9.48 o 
  17   0   2      199.41      169.94     49.92 o 
  18   0   2      313.59      286.42    137.97 o 
  19   0   2        4.10       -3.87      9.24 o 
  20   0   2       61.46       17.14     43.14 o 
  21   0   2        3.64        9.29     10.62 o 
  22   0   2        4.90       -5.57     19.30 o 
 -22   1   2      224.09      237.84     18.15 o 
 -21   1   2        4.51        8.75      8.30 o 
 -20   1   2       24.53       12.78      8.43 o 
 -19   1   2       43.73       37.01      8.74 o 
 -18   1   2       83.49       95.63     11.19 o 
 -17   1   2       90.50       84.83     10.03 o 
 -16   1   2       13.73       18.14     10.71 o 
 -15   1   2      741.37      653.25     21.14 o 
 -14   1   2     4085.03     3755.80     55.32 o 
 -13   1   2     3480.16     3264.83     48.88 o 
 -12   1   2       61.68       46.93      7.81 o 
 -11   1   2     1232.00     1178.38     24.49 o 
 -10   1   2      481.98      353.92     13.08 o 
  -9   1   2      995.46      979.82     20.07 o 
  -8   1   2     1535.23     1611.13     36.94 o 
  -7   1   2     7016.52     6432.28     70.42 o 
  -6   1   2      763.36      721.15     14.52 o 
  -5   1   2     5003.40     4544.29     55.47 o 
  -4   1   2       38.32       42.98      4.55 o 
  -3   1   2     1380.56     1220.98     26.24 o 
  -2   1   2      458.91      509.01     34.85 o 
   0   1   2      123.67      134.19     10.48 o 
   1   1   2     1405.80     1562.88     43.85 o 
   2   1   2     6586.89     7087.99    162.19 o 
   3   1   2       87.68       89.09      8.93 o 
   4   1   2      550.39      591.91     13.25 o 
   5   1   2     2448.14     2433.66     34.54 o 
   6   1   2       18.96        2.59      4.40 o 
   7   1   2     1229.80     1228.19     24.04 o 
   8   1   2      990.77     1081.51     23.42 o 
   9   1   2      133.47       92.35      9.09 o 
  10   1   2        4.93        8.37      5.74 o 
  11   1   2      629.77      607.52     20.28 o 
  12   1   2      182.36      180.58     13.96 o 
  13   1   2     3841.34     3492.93     58.30 o 
  14   1   2      366.49      342.27     19.77 o 
  15   1   2      438.79      424.94     21.80 o 
  16   1   2       17.79       20.09      8.97 o 
  17   1   2      204.15      189.09     17.49 o 
  18   1   2       12.60       27.54      9.86 o 
  19   1   2        9.72       32.54      9.83 o 
  20   1   2      221.02      222.13     18.37 o 
  21   1   2       82.75       93.31     16.50 o 
  22   1   2      701.09      793.48     75.66 o 
 -22   2   2      184.80      177.22     25.56 o 
 -21   2   2        5.21        8.94     12.24 o 
 -20   2   2      170.20      170.37     18.65 o 
 -19   2   2       30.44       37.94      9.06 o 
 -18   2   2      207.29      204.00     14.85 o 
 -17   2   2       45.34       36.00      9.17 o 
 -16   2   2       37.74       21.06      7.85 o 
 -15   2   2      706.89      588.55     20.46 o 
 -14   2   2      968.04      885.31     24.11 o 
 -13   2   2       99.31      131.73     12.20 o 
 -12   2   2        0.08        0.39      5.39 o 
 -11   2   2      747.72      734.69     19.85 o 
 -10   2   2      319.19      331.68     18.66 o 
  -9   2   2      633.24      632.12     16.40 o 
  -8   2   2       53.21       66.88      6.46 o 
  -7   2   2       15.70       13.96      5.87 o 
  -6   2   2        2.93        2.99      4.26 o 
  -5   2   2      117.90       85.15      6.86 o 
  -4   2   2     1110.03     1016.22     18.56 o 
  -3   2   2        4.68       -0.59      3.04 o 
  -2   2   2     2546.52     2734.67     40.79 o 
  -1   2   2    36153.66    37169.16    459.57 o 
   0   2   2   111902.98   114982.70   1401.05 o 
   1   2   2     3701.41     4018.37     57.90 o 
   2   2   2        0.20       -3.85      3.85 o 
   3   2   2      342.07      333.96     21.19 o 
   4   2   2     1542.67     1668.21     47.61 o 
   5   2   2      654.90      665.65     31.24 o 
   6   2   2      142.89      177.67     30.20 o 
   7   2   2        8.53        5.56      3.97 o 
   8   2   2       29.01       14.08      4.97 o 
   9   2   2        5.39       -4.63      4.63 o 
  10   2   2      105.40      129.28     11.33 o 
  11   2   2        9.85        2.80      5.29 o 
  12   2   2     1859.10     1838.61     38.32 o 
  13   2   2     1212.09     1361.37     68.90 o 
  14   2   2     1925.84     1720.90     38.78 o 
  15   2   2      337.36      275.07     16.80 o 
  16   2   2      152.91      125.63     16.29 o 
  17   2   2        1.18        3.66      8.48 o 
  18   2   2       77.99       84.61     15.85 o 
  19   2   2       73.70       49.68     19.84 o 
  20   2   2      137.11      149.11     24.02 o 
  21   2   2       34.21       24.43     15.05 o 
 -22   3   2      189.93      199.82     21.71 o 
 -21   3   2        4.90       15.58     10.41 o 
 -20   3   2      121.18      113.76     16.14 o 
 -19   3   2       26.52       43.60     11.47 o 
 -18   3   2       50.53       76.75     16.07 o 
 -17   3   2       35.71       17.68     11.98 o 
 -16   3   2        0.74        4.93      9.38 o 
 -15   3   2       15.02        6.23      8.71 o 
 -14   3   2      110.94      117.27     11.28 o 
 -13   3   2        1.13        5.97      6.24 o 
 -12   3   2      391.74      390.41     17.12 o 
 -11   3   2       89.04       61.89      8.36 o 
 -10   3   2       30.62       46.30      8.68 o 
  -9   3   2      408.11      450.18     16.92 o 
  -8   3   2        0.95       -3.06      4.52 o 
  -7   3   2        9.79       24.90      5.39 o 
  -6   3   2       19.42       21.37      5.45 o 
  -5   3   2      421.18      415.31     16.20 o 
  -4   3   2        7.89       20.60      4.36 o 
  -3   3   2      149.15      150.80      7.76 o 
  -2   3   2       12.62        5.99      8.78 o 
  -1   3   2     1010.58     1017.84     22.42 o 
   0   3   2        0.17       -3.72      3.72 o 
   1   3   2      193.52      167.53     10.40 o 
   2   3   2     1721.81     1928.51     40.86 o 
   3   3   2      404.17      384.18     13.50 o 
   4   3   2        9.97       12.34      6.73 o 
   5   3   2       27.43       28.37      6.63 o 
   6   3   2     1812.93     1804.01     25.17 o 
   7   3   2      533.70      478.36     12.17 o 
   8   3   2        2.43        1.53      3.91 o 
   9   3   2        6.63        7.15      6.20 o 
  10   3   2       61.14       65.16      7.49 o 
  11   3   2        0.26       -1.57      7.62 o 
  12   3   2        0.09        3.27      8.15 o 
  13   3   2      150.91      214.07     19.32 o 
  14   3   2      150.24      134.63     22.52 o 
  15   3   2       84.82       62.91     13.09 o 
  16   3   2      103.67       82.02     16.90 o 
  17   3   2      249.96      319.34     26.95 o 
  18   3   2      110.00      110.09     22.48 o 
  19   3   2       30.06       15.36     18.05 o 
  20   3   2        8.13       13.92     11.45 o 
  21   3   2        5.97        0.86     15.38 o 
 -21   4   2        3.74        7.03      9.41 o 
 -20   4   2       31.21       36.28     12.13 o 
 -19   4   2       13.06        8.05      7.74 o 
 -18   4   2      314.97      288.41     26.60 o 
 -17   4   2      111.96      132.22     19.77 o 
 -16   4   2      283.83      320.94     27.19 o 
 -15   4   2       49.67       70.57     14.57 o 
 -14   4   2       33.77       34.54     11.78 o 
 -13   4   2      811.47      850.74     33.47 o 
 -12   4   2      288.42      283.02     22.06 o 
 -11   4   2       71.56      100.00     21.65 o 
 -10   4   2      656.90      663.95     27.85 o 
  -9   4   2       27.64       23.82      8.81 o 
  -8   4   2        7.57        4.71     12.97 o 
  -7   4   2       26.52       19.89      6.07 o 
  -6   4   2        0.05        5.79      5.88 o 
  -5   4   2       41.23       24.53      5.45 o 
  -4   4   2      998.45      879.05     18.58 o 
  -3   4   2      227.85      266.14     13.56 o 
  -2   4   2        2.38       -3.06      3.06 o 
  -1   4   2     1313.90     1328.45     21.05 o 
   0   4   2     2178.15     2420.74     35.02 o 
   1   4   2      888.95      881.26     24.74 o 
   2   4   2      394.46      466.79     15.83 o 
   3   4   2     2462.29     2481.97     39.99 o 
   4   4   2     4384.40     4628.73     64.07 o 
   5   4   2       34.09       24.12      7.24 o 
   6   4   2      135.82      174.68     14.90 o 
   7   4   2       89.46      101.45     13.01 o 
   8   4   2      148.72      119.01     13.94 o 
   9   4   2      532.63      558.25     26.30 o 
  10   4   2       84.71      112.28     14.55 o 
  11   4   2      103.52      100.40     14.47 o 
  12   4   2        0.06       -3.45      7.76 o 
  13   4   2       22.00       12.06      9.87 o 
  14   4   2       12.80       20.08     10.55 o 
  15   4   2       10.83       26.31     12.02 o 
  16   4   2       37.30       28.41     14.72 o 
  17   4   2       59.72       44.76     14.14 o 
  18   4   2       70.37       57.67     14.74 o 
  19   4   2       70.24      107.56     19.83 o 
  20   4   2       33.64       40.85     13.74 o 
 -20   5   2        5.62       14.05     13.90 o 
 -19   5   2       11.48       18.55     11.00 o 
 -18   5   2       50.32       25.03     13.50 o 
 -17   5   2      133.52      135.60     29.51 o 
 -16   5   2      318.88      368.56     29.46 o 
 -15   5   2      695.34      650.98     33.29 o 
 -14   5   2      465.50      529.65     32.73 o 
 -13   5   2      263.45      255.73     22.66 o 
 -12   5   2      433.87      453.80     26.83 o 
 -11   5   2     1217.64     1179.01     38.41 o 
 -10   5   2     2025.04     1885.77     47.69 o 
  -9   5   2      334.83      406.33     23.14 o 
  -8   5   2      190.78      213.34     18.30 o 
  -7   5   2      624.50      642.33     30.57 o 
  -6   5   2     1244.08     1119.83     31.98 o 
  -5   5   2       28.63       24.82     10.53 o 
  -4   5   2      209.43      245.18     27.61 o 
  -3   5   2     1885.13     2058.46     36.01 o 
  -2   5   2      278.54      281.43     11.25 o 
  -1   5   2      417.23      370.08     21.49 o 
   0   5   2        5.84       21.81      7.25 o 
   1   5   2      293.62      285.50     14.50 o 
   2   5   2       65.01       42.08      7.64 o 
   3   5   2       85.73      122.66     14.88 o 
   4   5   2       43.86       43.95      8.61 o 
   5   5   2       26.24       43.87      9.45 o 
   6   5   2      263.38      352.09     19.57 o 
   7   5   2      313.98      365.62     28.03 o 
   8   5   2        0.21        9.03      8.04 o 
   9   5   2     2272.12     2300.56     53.09 o 
  10   5   2     1976.39     2006.27     59.61 o 
  11   5   2       40.96       23.28     13.60 o 
  12   5   2      770.27      802.27     33.26 o 
  13   5   2      353.38      416.69     28.71 o 
  14   5   2      197.61      201.65     22.24 o 
  15   5   2        0.42       -8.95     10.04 o 
  16   5   2       78.23       73.10     16.51 o 
  17   5   2     1099.19     1146.77     71.26 o 
  18   5   2      396.08      477.14     45.76 o 
  19   5   2       15.41        6.83     15.74 o 
 -18   6   2        8.98       10.96     10.54 o 
 -17   6   2       36.10       20.62     13.56 o 
 -16   6   2      181.03      238.43     28.90 o 
 -15   6   2      279.18      308.69     30.99 o 
 -14   6   2      264.70      317.83     26.98 o 
 -13   6   2       12.12        5.44     11.33 o 
 -12   6   2      143.67      139.73     18.71 o 
 -11   6   2      359.17      336.05     25.78 o 
 -10   6   2      388.10      374.13     25.96 o 
  -9   6   2      263.82      319.20     23.20 o 
  -8   6   2      250.24      229.29     29.32 o 
  -7   6   2       37.72       25.89      8.89 o 
  -6   6   2      483.56      508.56     20.80 o 
  -5   6   2      429.42      453.16     19.55 o 
  -4   6   2     3096.08     3149.15     54.68 o 
  -3   6   2       79.27       71.91     12.75 o 
  -2   6   2       61.01       74.68     18.29 o 
  -1   6   2      257.81      233.07     23.09 o 
   0   6   2      481.63      549.34     42.27 o 
   1   6   2       12.02       43.60     25.30 o 
   2   6   2      563.47      676.30     29.11 o 
   3   6   2     2029.50     2035.24     54.79 o 
   4   6   2     3301.48     3373.45     55.53 o 
   5   6   2      905.19      998.86     28.71 o 
   6   6   2        2.05        8.24      7.82 o 
   7   6   2      123.20      151.63     18.99 o 
   8   6   2      397.24      421.02     23.17 o 
   9   6   2      380.78      432.32     24.06 o 
  10   6   2      270.57      319.77     21.94 o 
  11   6   2      102.32       93.55     20.27 o 
  12   6   2       13.86       14.73     19.18 o 
  13   6   2       74.47       61.42     18.05 o 
  14   6   2       39.16       18.79     28.34 o 
  15   6   2      269.48      295.55     52.63 o 
  16   6   2        0.53       27.06     28.59 o 
  17   6   2       65.33       39.85     18.97 o 
 -17   7   2      100.31       83.67     36.11 o 
 -16   7   2       46.07       52.33     15.49 o 
 -15   7   2        0.28        3.13     11.37 o 
 -14   7   2       59.73       66.94     16.18 o 
 -13   7   2       59.99       75.51     17.10 o 
 -12   7   2      254.76      276.63     28.88 o 
 -11   7   2        1.42       -3.30      8.63 o 
 -10   7   2        4.14       13.10      9.81 o 
  -9   7   2       47.31       50.82     11.08 o 
  -8   7   2       14.39        4.17      7.59 o 
  -7   7   2       14.91       -7.05      7.05 o 
  -6   7   2      590.45      596.84     27.98 o 
  -5   7   2       64.75       63.27     12.85 o 
  -4   7   2      234.35      249.23     29.43 o 
  -3   7   2      110.49      116.14     20.47 o 
  -2   7   2      257.82      367.32     44.52 o 
  -1   7   2      257.42      366.24     35.52 o 
   0   7   2      197.67      248.32     25.33 o 
   1   7   2       21.27       29.25     15.12 o 
   2   7   2       13.46       -2.72     13.36 o 
   3   7   2      117.93      146.80     21.31 o 
   4   7   2      301.14      373.82     37.61 o 
   5   7   2      337.32      269.07     27.81 o 
   6   7   2      122.16      111.97     15.76 o 
   7   7   2       43.16       21.74     11.23 o 
   8   7   2        0.91       13.62     11.05 o 
   9   7   2        3.64       -7.46     12.22 o 
  10   7   2        4.93       -6.97      9.84 o 
  11   7   2       94.85      101.85     18.31 o 
  12   7   2       53.45       30.87     15.22 o 
  13   7   2      115.60      127.85     20.84 o 
  14   7   2       92.51      112.69     21.25 o 
  15   7   2        0.41       16.01     12.85 o 
  16   7   2        8.11       -9.04     11.56 o 
 -14   8   2        9.47       -0.11     10.35 o 
 -13   8   2       15.32       17.33     11.16 o 
 -12   8   2       60.42       64.42     14.11 o 
 -11   8   2      116.80      166.84     26.19 o 
 -10   8   2       37.10       23.85     13.35 o 
  -9   8   2       25.73       14.14     11.37 o 
  -8   8   2        0.75       -5.60      9.30 o 
  -7   8   2        5.82       -3.22      9.14 o 
  -6   8   2        8.75       27.57     13.71 o 
  -5   8   2      196.83      170.62     18.90 o 
  -4   8   2       50.66       88.52     29.01 o 
  -3   8   2       23.93       29.70     17.87 o 
  -2   8   2       60.25       62.52     27.78 o 
  -1   8   2       96.58      115.73     30.73 o 
   0   8   2      131.64      158.69     33.24 o 
   1   8   2        3.85       15.11     23.92 o 
   2   8   2        2.85       -6.05     23.28 o 
   3   8   2        6.04        4.29     23.47 o 
   4   8   2       14.17       -4.08     23.47 o 
   5   8   2      152.64      123.39     23.58 o 
   6   8   2        0.03       -6.11     11.70 o 
   7   8   2        1.10       -4.31     12.20 o 
   8   8   2       62.92       75.07     23.45 o 
   9   8   2      264.15      270.61     25.21 o 
  10   8   2       12.81       32.71     17.07 o 
  11   8   2       54.77       63.00     17.10 o 
  12   8   2      217.12      217.29     25.25 o 
  13   8   2      141.25      150.98     22.66 o 
 -11   9   2       14.16       14.72     26.82 o 
  -3   9   2       39.66        4.06     24.85 o 
  -2   9   2        1.25       -9.07     24.61 o 
  -1   9   2       73.27       69.48     30.94 o 
   0   9   2       57.37       95.48     32.04 o 
   1   9   2       92.82       82.55     29.92 o 
   2   9   2      239.72      245.64     42.55 o 
   3   9   2      330.98      254.53     45.70 o 
   4   9   2        0.17       -6.26     26.06 o 
   5   9   2      174.42      187.93     39.63 o 
   6   9   2       10.95       26.63     28.53 o 
   7   9   2       18.68       35.98     17.48 o 
   8   9   2      156.52      134.38     25.07 o 
   9   9   2       81.66       51.72     24.84 o 
  10   9   2      107.88      113.33     25.30 o 
 -23   1   3       48.23       42.84     10.84 o 
 -22   1   3      144.61      182.21     16.03 o 
 -21   1   3      227.77      273.34     18.61 o 
 -20   1   3        0.07       -6.44      6.44 o 
 -19   1   3        6.06        2.86      7.02 o 
 -18   1   3        4.10       11.35      7.02 o 
 -17   1   3        3.92       18.64      7.03 o 
 -16   1   3       81.46       96.14     10.03 o 
 -15   1   3       85.65       90.43      9.38 o 
 -14   1   3       82.99       91.55     10.97 o 
 -13   1   3     1086.52     1020.27     30.96 o 
 -12   1   3      916.29      793.88     27.91 o 
 -11   1   3       17.34       20.92      6.11 o 
 -10   1   3      878.35      826.62     19.19 o 
  -9   1   3     1174.35     1325.27     23.85 o 
  -8   1   3      361.43      318.61     11.42 o 
  -7   1   3     2695.28     2827.81     41.22 o 
  -6   1   3       24.59        8.33      3.91 o 
  -5   1   3     2275.44     2111.45     25.29 o 
  -4   1   3     1665.86     1528.46     23.45 o 
  -3   1   3      353.79      299.51     11.42 o 
  -2   1   3     1653.31     1699.67     27.09 o 
  -1   1   3      404.00      410.09     18.89 o 
   0   1   3     7573.16     7757.68    173.77 o 
   1   1   3      263.90      268.30     18.36 o 
   2   1   3     5248.27     5606.65    131.29 o 
   3   1   3     8008.21     8475.62    110.59 o 
   4   1   3        1.23        4.92      3.53 o 
   5   1   3      703.92      765.94     16.38 o 
   6   1   3      690.71      622.56     18.07 o 
   7   1   3     1796.53     1871.19     31.52 o 
   8   1   3     1151.89     1076.08     27.47 o 
   9   1   3        0.80       -3.63      3.63 o 
  10   1   3      645.53      584.51     19.45 o 
  11   1   3      327.24      349.78     16.68 o 
  12   1   3      166.93      181.57     14.21 o 
  13   1   3      745.01      714.76     24.33 o 
  14   1   3     1432.82     1359.38     38.68 o 
  15   1   3      530.96      513.59     22.34 o 
  16   1   3       53.01       35.31      9.74 o 
  17   1   3        0.37        4.33      8.83 o 
  18   1   3       26.39       31.61     10.61 o 
  19   1   3      225.86      329.70     68.73 o 
  20   1   3      135.66      108.39     14.34 o 
  21   1   3        2.33       -7.50     11.16 o 
 -22   2   3       62.15       59.83     14.42 o 
 -21   2   3       22.59       12.73     10.49 o 
 -20   2   3       14.57        4.14      8.32 o 
 -19   2   3       51.09       64.23     10.29 o 
 -18   2   3      209.78      171.97     14.29 o 
 -17   2   3       81.36       76.41      9.69 o 
 -16   2   3      102.19      112.60     10.98 o 
 -15   2   3      837.01      788.84     23.49 o 
 -14   2   3     2347.33     2131.61     38.63 o 
 -13   2   3      448.13      419.30     17.33 o 
 -12   2   3      205.34      200.76     12.78 o 
 -11   2   3     1217.49     1168.73     35.95 o 
 -10   2   3     1009.81     1054.56     22.38 o 
  -9   2   3      636.58      545.20     15.17 o 
  -8   2   3      285.46      262.89     10.78 o 
  -7   2   3     2375.82     2301.82     39.23 o 
  -6   2   3     2428.97     2557.23     70.28 o 
  -5   2   3      674.27      678.20     15.75 o 
  -4   2   3      390.64      359.92     10.85 o 
  -3   2   3     1243.62     1397.38     22.53 o 
  -2   2   3     1598.97     1760.45     25.62 o 
  -1   2   3    14527.23    15784.40    169.74 o 
   0   2   3      513.63      505.25     15.30 o 
   1   2   3     6670.33     6794.31     92.02 o 
   2   2   3     2326.34     2419.11     70.98 o 
   3   2   3       28.88       24.92      6.75 o 
   4   2   3      270.24      359.64     25.97 o 
   5   2   3     4465.97     4489.63     57.18 o 
   6   2   3      375.03      358.48     12.31 o 
   7   2   3        2.51        3.33      3.84 o 
   8   2   3     1890.53     1883.30     35.70 o 
   9   2   3     3567.98     3399.97     51.33 o 
  10   2   3     1789.09     1773.26     34.62 o 
  11   2   3      110.77      106.51     11.00 o 
  12   2   3        1.57       -7.02      7.02 o 
  13   2   3        0.79        3.47      6.81 o 
  14   2   3       21.14       25.99      8.90 o 
  15   2   3      146.04      113.72     13.57 o 
  16   2   3       36.43       42.34     10.65 o 
  17   2   3       52.22       26.20     11.33 o 
  18   2   3       84.95      112.80     17.29 o 
  19   2   3        0.03       -0.79     11.10 o 
  20   2   3        3.63        8.32     10.94 o 
  21   2   3       40.78       48.87     16.16 o 
 -22   3   3       24.06       29.29     12.23 o 
 -21   3   3      335.80      364.81     26.92 o 
 -20   3   3      372.30      335.59     25.28 o 
 -19   3   3      259.95      260.75     21.76 o 
 -18   3   3        6.33       23.17      9.50 o 
 -17   3   3       18.33       23.96     11.01 o 
 -16   3   3      347.82      339.31     26.41 o 
 -15   3   3        2.00       -6.26      6.31 o 
 -14   3   3       19.49       10.61      7.12 o 
 -13   3   3      886.52      867.93     23.36 o 
 -12   3   3     5832.77     5601.69     80.75 o 
 -11   3   3     2877.98     2722.40     47.53 o 
 -10   3   3      173.05      186.80     13.44 o 
  -9   3   3     2577.75     2493.17     42.25 o 
  -8   3   3     2320.51     2237.76     37.97 o 
  -7   3   3      212.32      200.85     11.44 o 
  -6   3   3      494.18      525.33     15.17 o 
  -5   3   3     1333.02     1263.47     23.63 o 
  -4   3   3      517.83      477.99     13.11 o 
  -3   3   3      241.71      311.82     10.38 o 
  -2   3   3      131.56      195.87      9.95 o 
  -1   3   3      843.86      904.92     30.83 o 
   0   3   3      557.68      621.76     18.89 o 
   1   3   3     6327.55     7034.52     98.16 o 
   2   3   3      336.57      398.97     19.45 o 
   3   3   3     1144.78     1310.07     25.28 o 
   4   3   3      788.01      945.97     27.79 o 
   5   3   3      135.48      171.50     12.47 o 
   6   3   3       17.56       13.31      4.46 o 
   7   3   3      473.28      429.58     14.14 o 
   8   3   3      144.06      132.38     12.53 o 
   9   3   3       12.30       17.41      7.79 o 
  10   3   3      401.53      381.37     19.75 o 
  11   3   3      476.34      450.84     29.84 o 
  12   3   3     1034.86      924.92     32.68 o 
  13   3   3       51.39       49.40     11.53 o 
  14   3   3      148.42      171.33     25.85 o 
  15   3   3      717.73      779.68     32.98 o 
  16   3   3      251.57      263.27     23.62 o 
  17   3   3       26.81       24.60     11.37 o 
  18   3   3       56.58       70.01     36.48 o 
  19   3   3       52.92       43.98     14.28 o 
  20   3   3       13.01       29.12     12.78 o 
 -21   4   3      482.36      508.35     31.97 o 
 -20   4   3       43.01       62.06     13.49 o 
 -19   4   3      125.73      156.55     20.88 o 
 -18   4   3      120.54      139.71     17.11 o 
 -17   4   3       17.32       13.87      8.85 o 
 -16   4   3       79.71       65.99     35.70 o 
 -15   4   3      135.13      139.72     18.25 o 
 -14   4   3       11.12       16.93     10.13 o 
 -13   4   3      747.38      705.42     30.37 o 
 -12   4   3      710.16      730.88     30.16 o 
 -11   4   3      562.12      571.67     27.08 o 
 -10   4   3       23.63        3.59      7.71 o 
  -9   4   3     2141.95     2113.50     47.79 o 
  -8   4   3      941.95      994.89     24.21 o 
  -7   4   3      968.61      975.26     22.80 o 
  -6   4   3      498.34      521.81     15.93 o 
  -5   4   3       69.32       57.57      6.89 o 
  -4   4   3        5.69        4.14      4.67 o 
  -3   4   3     1979.60     2134.18     29.70 o 
  -2   4   3     2818.72     3048.77     34.34 o 
  -1   4   3      163.07      146.36      6.59 o 
   0   4   3     2288.82     2390.36     30.21 o 
   1   4   3    16072.94    17164.20    190.04 o 
   2   4   3     3485.53     3850.98     54.17 o 
   3   4   3      917.19      806.44     21.20 o 
   4   4   3      593.92      627.26     19.73 o 
   5   4   3      118.78      129.84     11.26 o 
   6   4   3      202.39      215.39     17.09 o 
   7   4   3        3.18       -1.29      5.62 o 
   8   4   3      462.39      451.31     22.43 o 
   9   4   3        4.13       -1.84      7.46 o 
  10   4   3      895.32      877.88     51.58 o 
  11   4   3      101.42       85.28     13.00 o 
  12   4   3      151.03      133.43     21.66 o 
  13   4   3      421.88      437.11     28.35 o 
  14   4   3      201.97      199.73     20.64 o 
  15   4   3        1.93       -8.32      8.32 o 
  16   4   3       57.97       56.66     14.59 o 
  17   4   3       21.87       20.47     11.98 o 
  18   4   3      226.11      249.14     24.83 o 
  19   4   3       17.10       26.69     12.43 o 
  20   4   3        4.37        2.87     24.87 o 
 -20   5   3       21.89       32.94     10.87 o 
 -19   5   3       39.79       42.78     13.03 o 
 -18   5   3       29.94       44.09     13.30 o 
 -17   5   3       44.46       43.56     12.28 o 
 -16   5   3       68.97       60.45     15.27 o 
 -15   5   3       68.32       72.52     15.11 o 
 -14   5   3      302.48      270.31     32.20 o 
 -13   5   3      170.90      180.09     20.22 o 
 -12   5   3      789.68      676.98     34.15 o 
 -11   5   3      148.21      166.06     17.77 o 
 -10   5   3      124.85      113.53     15.09 o 
  -9   5   3      169.90      159.14     16.83 o 
  -8   5   3       11.61       16.37      8.39 o 
  -7   5   3      232.12      260.38     18.87 o 
  -6   5   3        6.76       12.64      6.88 o 
  -5   5   3      301.95      363.10     15.88 o 
  -4   5   3      212.12      242.91     14.06 o 
  -3   5   3       15.24       24.25      5.66 o 
  -2   5   3       25.66       39.52      5.19 o 
  -1   5   3       87.04       88.72      6.96 o 
   0   5   3       59.73       52.86     11.35 o 
   1   5   3       75.24       88.18      9.55 o 
   2   5   3        0.62       -6.34      6.34 o 
   3   5   3      107.59      116.55     11.40 o 
   4   5   3        0.14        4.35      6.29 o 
   5   5   3      206.71      218.94     15.24 o 
   6   5   3      400.28      457.89     21.01 o 
   7   5   3       14.96       40.17     15.91 o 
   8   5   3      107.81       99.38     15.48 o 
   9   5   3        3.54       -1.22      9.39 o 
  10   5   3      134.26      132.02     16.02 o 
  11   5   3      294.33      304.48     23.59 o 
  12   5   3       28.47       18.85     19.39 o 
  13   5   3      109.74      118.18     21.01 o 
  14   5   3       43.44       66.33     19.11 o 
  15   5   3       34.88       23.03     16.29 o 
  16   5   3       26.26       21.14     32.37 o 
  17   5   3       25.43       50.07     24.36 o 
  18   5   3        3.49       10.76     16.42 o 
 -18   6   3       16.19       14.37     10.42 o 
 -17   6   3        2.40        5.13      9.86 o 
 -16   6   3       17.14        8.43     10.67 o 
 -15   6   3      160.32      113.62     19.33 o 
 -14   6   3      204.72      202.97     22.79 o 
 -13   6   3      123.17      110.50     18.28 o 
 -12   6   3      595.40      572.10     30.26 o 
 -11   6   3      217.12      223.96     21.17 o 
 -10   6   3        2.92        1.61      9.16 o 
  -9   6   3      279.65      321.11     48.49 o 
  -8   6   3        0.03        9.28      6.79 o 
  -7   6   3       14.96       22.72      7.31 o 
  -6   6   3        9.65       -3.78      6.90 o 
  -5   6   3       35.06       28.94     14.14 o 
  -4   6   3       89.01       89.91     14.88 o 
  -3   6   3      577.73      540.92     28.41 o 
  -2   6   3      441.52      450.75     30.15 o 
  -1   6   3      234.96      250.62     23.90 o 
   0   6   3      213.18      229.83     32.12 o 
   1   6   3      602.79      718.53     27.31 o 
   2   6   3       29.54       29.03      8.27 o 
   3   6   3        2.59       16.11      7.50 o 
   4   6   3      232.90      247.37     16.68 o 
   5   6   3      612.21      662.13     24.16 o 
   6   6   3      728.91      731.79     33.73 o 
   7   6   3      265.37      279.06     22.54 o 
   8   6   3        0.60       -7.31      7.31 o 
   9   6   3      279.18      310.44     24.91 o 
  10   6   3      293.77      304.01     38.87 o 
  11   6   3      132.16      137.78     20.35 o 
  12   6   3       37.58        4.06     17.32 o 
  13   6   3      202.40      198.54     27.60 o 
  14   6   3      163.80      216.94     29.84 o 
  15   6   3        2.65      -10.81     14.76 o 
  16   6   3       37.03       49.04     18.79 o 
  17   6   3       24.77       23.27     18.13 o 
 -17   7   3       33.49       13.43     16.49 o 
 -16   7   3      235.47      200.77     20.51 o 
 -15   7   3        0.11       12.20     10.54 o 
 -14   7   3      138.71      120.38     17.05 o 
 -13   7   3      281.48      356.27     24.78 o 
 -12   7   3      700.54      702.03     29.17 o 
 -11   7   3      413.19      473.73     25.96 o 
 -10   7   3       49.57       50.21     11.92 o 
  -9   7   3      743.07      742.04     27.46 o 
  -8   7   3      431.87      482.10     29.58 o 
  -7   7   3      246.26      290.62     22.40 o 
  -6   7   3        0.14       -7.88      8.07 o 
  -5   7   3      236.67      202.54     18.36 o 
  -4   7   3      158.18      165.60     34.03 o 
  -3   7   3      162.99      168.38     22.09 o 
  -2   7   3      309.36      322.84     40.21 o 
  -1   7   3        0.12       -9.00     12.23 o 
   0   7   3       26.40       41.03     24.16 o 
   1   7   3        0.01        5.73     21.28 o 
   2   7   3      144.82      177.05     35.42 o 
   3   7   3      196.19      237.42     25.49 o 
   4   7   3      474.67      473.73     25.15 o 
   5   7   3      284.89      277.67     22.31 o 
   6   7   3       51.89       23.18     10.97 o 
   7   7   3      488.53      584.81     29.99 o 
   8   7   3      620.17      596.91     31.20 o 
   9   7   3      218.76      214.19     22.71 o 
  10   7   3        0.56        3.40     13.28 o 
  11   7   3      196.36      231.32     24.76 o 
  12   7   3       16.37       19.57     14.40 o 
  13   7   3       53.43       54.46     16.69 o 
  14   7   3       59.93       19.35     15.54 o 
  15   7   3      146.89      137.03     23.04 o 
 -14   8   3      713.14      760.62     33.47 o 
 -13   8   3        9.03       23.37     11.74 o 
 -12   8   3      188.10      171.70     22.64 o 
 -11   8   3      185.44      251.00     24.77 o 
 -10   8   3       43.55       47.09     14.89 o 
  -9   8   3        2.18        8.88     11.27 o 
  -8   8   3        3.76       -8.93      8.93 o 
  -7   8   3      114.91       97.90     16.01 o 
  -6   8   3      195.38      174.88     39.65 o 
  -5   8   3      116.15      117.55     33.06 o 
  -4   8   3        8.09        0.11     24.00 o 
  -3   8   3       88.22       89.87     30.57 o 
  -2   8   3        4.31      100.76     30.35 o 
  -1   8   3        1.36       32.34     25.45 o 
   0   8   3        0.09       -6.22     22.66 o 
   1   8   3      443.19      483.28     54.68 o 
   2   8   3      828.00      617.90     56.57 o 
   3   8   3      383.74      371.33     48.86 o 
   4   8   3       71.44       53.36     30.51 o 
   5   8   3      647.68      735.18     50.32 o 
   6   8   3      569.77      535.77     37.68 o 
   7   8   3       38.37       26.68     14.70 o 
   8   8   3      109.60       78.99     20.11 o 
   9   8   3      226.03      238.48     24.35 o 
  10   8   3      225.72      270.52     26.86 o 
  11   8   3       35.43       23.12     15.36 o 
  12   8   3        1.87      -11.73     11.73 o 
  13   8   3       19.53       25.00     17.68 o 
  -6   9   3        0.05       -3.08     26.02 o 
  -5   9   3      297.88      409.57     55.64 o 
  -4   9   3      477.86      377.72     51.48 o 
  -3   9   3      138.52       97.42     35.75 o 
  -2   9   3        4.22       -3.88     24.26 o 
  -1   9   3      369.95      343.38     48.37 o 
   0   9   3       74.11       27.19     27.67 o 
   1   9   3        1.73       12.81     23.08 o 
   2   9   3        1.80       14.95     25.59 o 
   3   9   3      210.68      166.64     39.43 o 
   4   9   3       59.29        9.54     25.09 o 
   5   9   3        9.09       52.45     30.07 o 
   6   9   3        4.02       29.04     27.70 o 
   7   9   3       15.41        6.07     18.69 o 
   8   9   3        0.08        3.07     14.51 o 
   9   9   3       29.15       18.11     17.32 o 
  10   9   3      100.23       57.85     34.65 o 
   2  10   3       25.99       51.23     31.48 o 
   3  10   3        0.42      -17.10     24.70 o 
   4  10   3        1.39       22.02     26.58 o 
 -23   0   4      364.98      372.94     32.77 o 
 -22   0   4       45.57       32.59     15.10 o 
 -21   0   4       42.81       36.04     13.58 o 
 -20   0   4      414.60      432.50     31.42 o 
 -19   0   4      337.57      390.32     28.71 o 
 -18   0   4       17.71       14.55     10.09 o 
 -17   0   4      187.73      148.91     17.99 o 
 -16   0   4        7.19       19.67      9.07 o 
 -15   0   4     1535.51     1321.91     41.40 o 
 -14   0   4     2122.61     2014.56     48.78 o 
 -13   0   4      806.71      619.87     25.07 o 
 -12   0   4     1995.60     1674.56     40.72 o 
 -11   0   4     1437.87     1351.89     34.32 o 
 -10   0   4      673.93      761.73     24.20 o 
  -9   0   4     1438.56     1541.84     34.35 o 
  -8   0   4      471.98      643.55     27.04 o 
  -7   0   4      414.73      397.96     16.76 o 
  -6   0   4     2610.02     2535.08     51.79 o 
  -5   0   4     3388.62     3492.07     53.04 o 
  -4   0   4     4439.89     4126.84     59.18 o 
  -3   0   4     4420.98     4440.71    107.95 o 
  -2   0   4     7823.46     7281.42    164.77 o 
  -1   0   4    40217.58    40679.95    879.11 o 
   0   0   4    25721.11    26652.09    565.30 o 
   1   0   4     1099.96      958.83     33.01 o 
   3   0   4     3000.21     1678.86     51.09 o 
   4   0   4      888.35      316.45     19.43 o 
   7   0   4       85.88       55.32     25.67 o 
   8   0   4     1802.52      602.53     33.19 o 
   9   0   4      158.16       89.77     42.95 o 
  10   0   4      406.71      195.26     24.43 o 
  11   0   4      819.99      343.35     28.54 o 
  12   0   4      464.46      533.03     40.27 o 
  13   0   4      315.09      375.86     41.94 o 
  14   0   4     5053.71     4491.34    144.31 o 
  15   0   4        0.35       13.98      8.78 o 
  16   0   4      171.52      192.84     34.92 o 
  17   0   4        0.65        4.17     11.26 o 
  18   0   4       91.40       38.74     58.29 o 
  19   0   4      469.92      391.58     45.41 o 
  20   0   4      125.72      122.03     23.65 o 
  21   0   4       25.27       26.40     16.09 o 
 -23   1   4      208.74      250.27     18.96 o 
 -22   1   4      301.67      313.17     20.61 o 
 -21   1   4        6.72       13.11      9.61 o 
 -20   1   4       95.95       93.54     12.01 o 
 -19   1   4      104.62      114.64     12.17 o 
 -18   1   4      125.06      160.96     13.51 o 
 -17   1   4       20.51       29.43      7.84 o 
 -16   1   4        0.04        5.15      5.82 o 
 -15   1   4      191.93      173.95     12.37 o 
 -14   1   4      527.16      505.50     17.78 o 
 -13   1   4       32.73       16.61      6.87 o 
 -12   1   4      619.05      559.09     16.80 o 
 -11   1   4     2347.83     2251.28     33.09 o 
 -10   1   4     1053.32      899.27     18.52 o 
  -9   1   4     1037.76      990.37     18.75 o 
  -8   1   4     1159.38     1338.20     24.91 o 
  -7   1   4     4071.22     4044.30     44.79 o 
  -6   1   4     2007.99     1821.52     24.07 o 
  -5   1   4      618.07      511.62     12.02 o 
  -4   1   4     2141.96     1977.64     29.45 o 
  -3   1   4        3.78       -1.58      6.56 o 
  -2   1   4       67.12       47.43      8.02 o 
  -1   1   4     5552.21     5671.11    124.09 o 
   0   1   4     1535.96     1462.15     25.53 o 
   1   1   4     4289.46     4660.85     55.76 o 
   2   1   4     1854.17     1777.77     30.17 o 
   3   1   4       89.71       64.76      6.89 o 
   4   1   4     1588.85     1525.84     40.27 o 
   5   1   4       11.03        2.98      6.02 o 
   6   1   4     1613.75     1627.47     33.14 o 
   7   1   4       49.94       76.70      7.48 o 
   8   1   4     1017.41     1087.46     29.89 o 
   9   1   4     1391.79     1310.18     28.18 o 
  10   1   4      973.27      886.20     61.42 o 
  11   1   4       67.15       51.83     10.26 o 
  12   1   4      178.41      158.27     14.08 o 
  13   1   4     3529.95     3392.89     57.84 o 
  14   1   4      296.92      258.65     17.99 o 
  15   1   4      110.62      126.22     13.95 o 
  16   1   4        5.08       12.77      8.60 o 
  17   1   4      303.32      339.41     23.32 o 
  18   1   4       40.77       24.70     10.83 o 
  19   1   4        7.04       12.05     10.42 o 
  20   1   4      129.56      109.25     18.94 o 
  21   1   4       54.29       80.00     16.85 o 
 -22   2   4       10.88       14.66     14.05 o 
 -21   2   4      155.15      178.37     19.88 o 
 -20   2   4      826.48      871.20     27.75 o 
 -19   2   4       75.57       88.24     11.21 o 
 -18   2   4      118.09      119.07     12.38 o 
 -17   2   4       30.85       19.08      7.31 o 
 -16   2   4        6.48        3.13      6.18 o 
 -15   2   4       42.78       33.86      7.50 o 
 -14   2   4       40.61       36.46      7.61 o 
 -13   2   4        6.92       -0.91      5.60 o 
 -12   2   4        0.50        0.53      4.97 o 
 -11   2   4       13.72       21.64      6.12 o 
 -10   2   4      403.34      399.47     14.45 o 
  -9   2   4     1854.14     1870.92     30.19 o 
  -8   2   4       48.39       41.60      5.94 o 
  -7   2   4      609.90      624.62     23.60 o 
  -6   2   4      446.38      436.00     17.25 o 
  -5   2   4      101.63      138.11      7.49 o 
  -4   2   4       56.98       54.85      4.94 o 
  -3   2   4      636.69      657.48     14.66 o 
  -2   2   4       94.64      114.36      7.02 o 
  -1   2   4     8725.89     9159.01    119.30 o 
   0   2   4       16.60       10.02      7.23 o 
   1   2   4     1905.22     2058.20     39.63 o 
   2   2   4      381.60      406.00     15.28 o 
   3   2   4      429.02      399.29     18.43 o 
   4   2   4      124.17      163.29     16.04 o 
   5   2   4     1784.52     1791.21     28.97 o 
   6   2   4     1283.22     1339.14     24.96 o 
   7   2   4     2129.02     2314.84     37.22 o 
   8   2   4      954.70      940.65     22.44 o 
   9   2   4      602.10      648.33     19.91 o 
  10   2   4      164.99      167.63     12.84 o 
  11   2   4      550.39      491.15     19.88 o 
  12   2   4      352.14      283.73     17.50 o 
  13   2   4       12.25       10.66      7.36 o 
  14   2   4       81.84       67.93     11.14 o 
  15   2   4      129.73      141.89     14.54 o 
  16   2   4       51.60       37.65     12.89 o 
  17   2   4      113.07      115.42     17.61 o 
  18   2   4      143.24      160.47     25.69 o 
  19   2   4      162.30      167.98     24.32 o 
  20   2   4        0.91        9.22     11.86 o 
  21   2   4       18.84       23.86     12.84 o 
 -22   3   4       12.66       22.52     11.69 o 
 -21   3   4       60.92       48.84     16.94 o 
 -20   3   4       25.27       39.59     12.09 o 
 -19   3   4       43.03       20.98     10.41 o 
 -18   3   4       18.43       23.50     10.30 o 
 -17   3   4       30.16       23.37     10.29 o 
 -16   3   4      476.62      509.74     22.38 o 
 -15   3   4       15.90       13.47      7.08 o 
 -14   3   4      209.96      182.97     13.90 o 
 -13   3   4        0.77       -7.11      7.11 o 
 -12   3   4      106.73      147.38     13.71 o 
 -11   3   4       80.27      103.08     10.86 o 
 -10   3   4      315.62      334.08     24.49 o 
  -9   3   4       53.62       53.75      7.82 o 
  -8   3   4      127.74      147.01     10.79 o 
  -7   3   4      321.30      285.78     12.59 o 
  -6   3   4      639.22      623.43     18.36 o 
  -5   3   4       72.47       78.98      6.42 o 
  -4   3   4     1423.09     1509.60     30.18 o 
  -3   3   4      344.52      361.82      9.95 o 
  -2   3   4       84.26       93.79      5.82 o 
  -1   3   4     2340.26     2445.05     34.17 o 
   0   3   4        1.22       -2.12      3.08 o 
   1   3   4      438.45      487.14     17.50 o 
   2   3   4     3760.54     4093.86     65.09 o 
   3   3   4      123.94      154.75     10.25 o 
   4   3   4      159.26      202.99     12.78 o 
   5   3   4       30.60       45.93      7.67 o 
   6   3   4      441.78      428.17     13.56 o 
   7   3   4      290.49      285.93     19.46 o 
   8   3   4        3.61       -4.88      4.88 o 
   9   3   4     3262.01     3306.22     51.50 o 
  10   3   4      962.22     1014.59     26.20 o 
  11   3   4      312.97      308.91     21.60 o 
  12   3   4      821.11      837.68     43.17 o 
  13   3   4       60.97       85.75     14.33 o 
  14   3   4      116.63      140.24     23.27 o 
  15   3   4        0.61        2.70      8.43 o 
  16   3   4       37.09       17.52     15.53 o 
  17   3   4      394.81      392.41     61.40 o 
  18   3   4       61.27       86.40     17.20 o 
  19   3   4        1.18       -9.49      9.49 o 
  20   3   4        1.69       -3.95     10.43 o 
 -21   4   4      134.98      131.90     17.78 o 
 -20   4   4       50.24       75.62     26.94 o 
 -19   4   4      182.44      183.18     19.37 o 
 -18   4   4       92.42       89.82     14.42 o 
 -17   4   4        4.66        9.74      8.95 o 
 -16   4   4      236.04      175.62     22.75 o 
 -15   4   4      803.37      769.56     29.12 o 
 -14   4   4      689.31      592.06     29.35 o 
 -13   4   4       19.84       19.91     10.67 o 
 -12   4   4       39.08       53.47     11.82 o 
 -11   4   4      127.12      104.35     18.37 o 
 -10   4   4       25.81       57.46     11.70 o 
  -9   4   4      502.09      526.60     18.68 o 
  -8   4   4      453.04      475.28     39.81 o 
  -7   4   4      305.28      306.36     13.61 o 
  -6   4   4      358.91      388.28     17.22 o 
  -5   4   4     1592.68     1634.97     26.19 o 
  -4   4   4     2384.35     2326.46     33.74 o 
  -3   4   4        1.62       -2.71      4.18 o 
  -2   4   4        1.29       -2.41      2.61 o 
  -1   4   4      623.24      722.15     15.68 o 
   0   4   4     8509.63     9809.60    101.26 o 
   1   4   4      605.24      741.84     19.49 o 
   2   4   4     2001.66     2181.50     36.72 o 
   3   4   4     4855.32     4917.80     66.76 o 
   4   4   4     3094.59     3131.61     48.96 o 
   5   4   4      582.59      536.43     24.44 o 
   6   4   4      222.46      249.09     17.64 o 
   7   4   4     1609.91     1538.06     38.28 o 
   8   4   4      978.58     1016.04     33.52 o 
   9   4   4       36.94       38.78     11.89 o 
  10   4   4        2.11        0.77      8.39 o 
  11   4   4     1146.50     1181.63     37.58 o 
  12   4   4     1661.22     1777.61     47.79 o 
  13   4   4       56.39       43.91     12.62 o 
  14   4   4      302.39      293.97     24.87 o 
  15   4   4      562.38      616.99     31.21 o 
  16   4   4        4.45       15.84     12.37 o 
  17   4   4      157.94      217.33     23.00 o 
  18   4   4       39.51       46.63     16.48 o 
  19   4   4        0.63       -3.42     11.93 o 
 -20   5   4       11.09       18.02     10.69 o 
 -19   5   4       87.31       95.10     16.39 o 
 -18   5   4      109.06      114.35     16.73 o 
 -17   5   4       75.41       82.29     14.64 o 
 -16   5   4       15.49        1.59      9.36 o 
 -15   5   4      279.96      259.77     21.14 o 
 -14   5   4      361.84      396.13     25.16 o 
 -13   5   4       29.17       42.17     12.51 o 
 -12   5   4      445.56      458.83     27.14 o 
 -11   5   4     1726.40     1712.95     46.22 o 
 -10   5   4     1135.81     1069.32     35.05 o 
  -9   5   4      610.55      623.73     26.70 o 
  -8   5   4       25.85       62.81     14.49 o 
  -7   5   4      838.75      843.74     28.34 o 
  -6   5   4     1697.61     1715.09     34.09 o 
  -5   5   4      269.71      269.66     13.68 o 
  -4   5   4      833.23      720.51     15.88 o 
  -3   5   4     1221.07     1185.09     20.13 o 
  -2   5   4      426.80      410.68     14.12 o 
  -1   5   4        7.80       10.84      8.90 o 
   0   5   4      456.83      437.33     31.57 o 
   1   5   4      615.10      571.86     20.90 o 
   2   5   4        1.39       13.26      6.37 o 
   3   5   4       80.70      126.88     11.79 o 
   4   5   4      840.69      989.96     26.80 o 
   5   5   4      862.67      877.77     34.33 o 
   6   5   4      715.58      704.33     31.53 o 
   7   5   4      227.46      258.72     17.54 o 
   8   5   4        5.06       22.56      9.14 o 
   9   5   4       48.93       80.74     13.12 o 
  10   5   4      220.88      220.98     26.14 o 
  11   5   4       81.11      102.54     19.37 o 
  12   5   4       51.43       71.51     17.72 o 
  13   5   4      175.71      271.43     51.83 o 
  14   5   4       14.85       30.80     15.18 o 
  15   5   4       99.42       98.67     35.11 o 
  16   5   4      220.28      188.82     47.10 o 
  17   5   4      637.59      673.78     48.10 o 
  18   5   4       11.98       10.04     15.34 o 
 -19   6   4       15.58       25.33     10.89 o 
 -18   6   4       97.02      123.17     17.55 o 
 -17   6   4      172.80      179.53     20.52 o 
 -16   6   4      175.89      156.56     25.63 o 
 -15   6   4        1.62       -6.10      7.63 o 
 -14   6   4        1.08       -1.35      8.45 o 
 -13   6   4     1326.77     1329.97     38.71 o 
 -12   6   4        1.27        6.25      8.53 o 
 -11   6   4       33.50       10.37      8.49 o 
 -10   6   4      125.77      109.04     13.59 o 
  -9   6   4      289.84      324.49     21.48 o 
  -8   6   4        0.07       -3.86      5.55 o 
  -7   6   4        0.88       10.54      6.20 o 
  -6   6   4       80.76       55.53      8.38 o 
  -5   6   4       32.18       41.11      7.30 o 
  -4   6   4     1411.92     1360.11     26.21 o 
  -3   6   4       32.53       28.86      9.30 o 
  -2   6   4        8.48       43.23     25.97 o 
  -1   6   4       42.71       30.13     16.39 o 
   0   6   4      330.02      427.68     37.75 o 
   1   6   4       69.77       37.22     11.72 o 
   2   6   4      611.99      607.80     25.86 o 
   3   6   4     1947.71     2065.39     48.79 o 
   4   6   4     1520.48     1383.47     39.69 o 
   5   6   4       56.57       69.18     13.57 o 
   6   6   4        0.04       -5.85      7.94 o 
   7   6   4      266.15      283.77     26.33 o 
   8   6   4        2.58        3.23     14.46 o 
   9   6   4      844.11      769.40     34.28 o 
  10   6   4      165.32      187.74     22.30 o 
  11   6   4      852.08      910.33     38.16 o 
  12   6   4      350.12      378.24     84.32 o 
  13   6   4       37.41       19.80     16.65 o 
  14   6   4       33.54       44.71     17.32 o 
  15   6   4        2.38       -4.02     12.97 o 
  16   6   4        3.12       10.78     16.46 o 
  17   6   4        3.12       -7.17     15.03 o 
 -17   7   4        0.21       29.97     11.56 o 
 -16   7   4        5.01       13.97     11.16 o 
 -15   7   4      241.28      220.51     21.81 o 
 -14   7   4        0.37       12.55      9.73 o 
 -13   7   4       51.74       22.23     10.64 o 
 -12   7   4       94.65       79.04     13.07 o 
 -11   7   4     1024.00      996.66     29.08 o 
 -10   7   4       72.63       57.73     10.73 o 
  -9   7   4       32.06       36.49      9.34 o 
  -8   7   4        2.17       -4.48      6.55 o 
  -7   7   4       11.02        4.23     17.53 o 
  -6   7   4       18.66       14.44      9.90 o 
  -5   7   4       47.75       62.20     15.11 o 
  -4   7   4        3.12       -3.26      8.00 o 
  -3   7   4      107.86       79.82     29.13 o 
  -2   7   4      609.28      669.37     56.27 o 
  -1   7   4      439.22      417.52     48.05 o 
   0   7   4      108.05      129.51     31.73 o 
   1   7   4        8.05       12.68     21.95 o 
   2   7   4      125.70      105.91     29.92 o 
   3   7   4      113.11       98.24     15.09 o 
   4   7   4        6.47       -7.57      8.26 o 
   5   7   4       12.39       17.76     12.16 o 
   6   7   4       21.11        2.21     10.13 o 
   7   7   4        1.80        4.63     10.54 o 
   8   7   4       40.55       30.60     13.27 o 
   9   7   4      225.59      242.15     28.80 o 
  10   7   4        0.23        6.51     11.44 o 
  11   7   4      477.92      458.93     34.09 o 
  12   7   4      210.11      193.94     24.31 o 
  13   7   4       37.33        0.84     13.76 o 
  14   7   4        0.78      -11.26     12.53 o 
  15   7   4        0.57       11.76     20.08 o 
 -14   8   4      199.86      198.30     18.90 o 
 -13   8   4        0.01        4.06      9.17 o 
 -12   8   4      258.67      279.98     26.43 o 
 -11   8   4      835.46      814.57     36.67 o 
 -10   8   4      243.38      231.76     31.38 o 
  -9   8   4      227.88      249.58     45.97 o 
  -8   8   4        1.05       63.54     30.57 o 
  -7   8   4        7.41       17.14     25.68 o 
  -6   8   4       96.65      104.50     31.55 o 
  -5   8   4       20.00       18.98     26.01 o 
  -4   8   4      238.50      232.47     41.50 o 
  -3   8   4      326.12      238.85     42.14 o 
  -2   8   4      237.28      165.73     37.35 o 
  -1   8   4       10.85       27.42     26.69 o 
   0   8   4       34.06      -13.01     23.19 o 
   1   8   4        2.07      -11.78     22.04 o 
   2   8   4       24.56       52.35     28.55 o 
   3   8   4      152.36       86.99     31.66 o 
   4   8   4      337.05      341.69     47.81 o 
   5   8   4      177.94      221.13     28.33 o 
   6   8   4      653.10      729.40     54.34 o 
   7   8   4      658.73      760.40     44.64 o 
   8   8   4      171.48      200.21     22.76 o 
   9   8   4      188.39      190.37     23.14 o 
  10   8   4       81.03      105.05     19.58 o 
  11   8   4      381.96      401.72     32.88 o 
  12   8   4      397.41      393.76     33.25 o 
  -9   9   4       25.10        2.45     28.96 o 
  -8   9   4      112.08      102.36     38.16 o 
  -7   9   4      346.60      280.49     48.37 o 
  -6   9   4      297.91      370.88     53.64 o 
  -5   9   4      300.88      287.13     48.04 o 
  -4   9   4       64.59       31.40     29.75 o 
  -3   9   4       12.24      -14.70     23.15 o 
  -2   9   4      206.91      251.67     42.87 o 
  -1   9   4       14.81       23.46     27.43 o 
   0   9   4       40.56       22.66     28.13 o 
   1   9   4      335.66      295.94     47.62 o 
   2   9   4      690.24      567.09     61.92 o 
   3   9   4      186.44      154.13     38.49 o 
   4   9   4       92.13       65.63     32.64 o 
   5   9   4       17.59        8.55     25.12 o 
   6   9   4        3.40       46.08     30.91 o 
   7   9   4       20.35       18.93     16.69 o 
   8   9   4      201.13      194.55     30.58 o 
   9   9   4      177.76      121.03     25.38 o 
  -1  10   4      124.77      104.43     34.72 o 
   0  10   4      459.28      386.64     54.14 o 
   1  10   4        2.48      -23.09     23.09 o 
   2  10   4       93.38      140.42     37.93 o 
   3  10   4      141.37      180.01     41.16 o 
 -23   1   5       15.13       27.34      9.79 o 
 -22   1   5       21.73       20.22     10.03 o 
 -21   1   5       40.18       44.13     10.23 o 
 -20   1   5      321.97      338.82     19.75 o 
 -19   1   5        7.36       20.89     10.90 o 
 -18   1   5       15.18       18.88      7.59 o 
 -17   1   5        0.26        1.82      6.30 o 
 -16   1   5        9.32       12.34      6.38 o 
 -15   1   5      640.93      534.26     28.54 o 
 -14   1   5      138.78      127.45     16.36 o 
 -13   1   5       95.84       81.32      9.68 o 
 -12   1   5     1040.06      894.44     23.22 o 
 -11   1   5      857.29      830.24     21.09 o 
 -10   1   5     1599.39     1748.41     30.50 o 
  -9   1   5     4832.78     4625.98     57.66 o 
  -8   1   5       82.04       77.02      7.57 o 
  -7   1   5      533.77      470.21     13.44 o 
  -6   1   5     2967.01     3061.77     38.89 o 
  -5   1   5      528.58      518.73     12.57 o 
  -4   1   5        4.89        6.73      4.26 o 
  -3   1   5     1719.41     1919.05     33.63 o 
  -2   1   5      251.16      249.66     22.44 o 
  -1   1   5      898.75      960.09     36.51 o 
   0   1   5      223.99      265.19      9.77 o 
   1   1   5     4915.41     5117.91     61.69 o 
   2   1   5        4.91        6.48      4.37 o 
   3   1   5     1815.06     1729.96     31.70 o 
   4   1   5      617.39      685.17     15.62 o 
   5   1   5       14.71       15.73      4.31 o 
   6   1   5      575.96      650.95     16.76 o 
   7   1   5        0.30        1.00      4.00 o 
   8   1   5        4.02       12.76      5.27 o 
   9   1   5       12.46        5.80      5.45 o 
  10   1   5      374.16      364.61     16.98 o 
  11   1   5     1650.59     1583.49     34.45 o 
  12   1   5      154.94      144.87     13.66 o 
  13   1   5      918.87      850.73     26.81 o 
  14   1   5       14.01        4.41      7.37 o 
  15   1   5      578.48      716.01     26.58 o 
  16   1   5       22.24       18.15     10.01 o 
  17   1   5       30.72       36.56     10.93 o 
  18   1   5       85.33       68.15     13.76 o 
  19   1   5       20.87        6.95     10.14 o 
  20   1   5        9.98       21.92     12.58 o 
  21   1   5      302.32      301.12     52.53 o 
 -23   2   5      166.98      154.81     18.84 o 
 -22   2   5      451.39      459.42     30.29 o 
 -21   2   5      374.50      441.20     25.28 o 
 -20   2   5        6.47       -7.35      8.38 o 
 -19   2   5      155.61      199.52     15.39 o 
 -18   2   5      525.96      485.60     21.88 o 
 -17   2   5        0.77        4.82      6.32 o 
 -16   2   5       30.98       18.48      7.21 o 
 -15   2   5       95.39       72.38      8.82 o 
 -14   2   5      120.94      106.97     10.30 o 
 -13   2   5      174.11      157.78     11.48 o 
 -12   2   5      116.05      114.04      9.45 o 
 -11   2   5        7.31       12.47      5.69 o 
 -10   2   5      142.41      203.01     13.56 o 
  -9   2   5      339.06      412.35     14.12 o 
  -8   2   5     2144.85     2153.45     39.48 o 
  -7   2   5      482.52      490.72     16.82 o 
  -6   2   5      132.38       92.86     10.25 o 
  -5   2   5       68.60       69.51      8.46 o 
  -4   2   5     2456.91     2365.61     30.61 o 
  -3   2   5     5796.78     6101.96     73.40 o 
  -2   2   5     7663.31     7809.30    105.04 o 
  -1   2   5      103.25      132.55      9.44 o 
   0   2   5     5054.69     5076.30     62.45 o 
   1   2   5    22080.67    24103.02    387.07 o 
   2   2   5     1622.53     1543.34     46.55 o 
   3   2   5        9.13       11.28      5.35 o 
   4   2   5       15.25       39.69      7.13 o 
   5   2   5     2920.23     3151.36     44.23 o 
   6   2   5      251.80      216.49     10.66 o 
   7   2   5       17.40       16.60      5.39 o 
   8   2   5      184.01      204.63     12.66 o 
   9   2   5     1640.06     1616.70     32.51 o 
  10   2   5      285.34      282.98     16.00 o 
  11   2   5      272.98      253.88     16.41 o 
  12   2   5        0.10       -3.32      5.82 o 
  13   2   5       85.09      104.04     12.25 o 
  14   2   5       64.87       85.16     12.16 o 
  15   2   5      300.97      282.96     19.82 o 
  16   2   5      139.50      181.60     20.77 o 
  17   2   5       33.45       63.19     14.17 o 
  18   2   5      112.00      104.47     17.74 o 
  19   2   5        5.10       10.11     11.56 o 
  20   2   5        6.62       16.05     12.55 o 
 -22   3   5       80.39       75.48     14.91 o 
 -21   3   5      426.28      496.70     46.77 o 
 -20   3   5       85.44       97.13     15.33 o 
 -19   3   5       44.11       35.30     10.79 o 
 -18   3   5        1.61       -7.87      7.87 o 
 -17   3   5        4.57       -3.04      8.56 o 
 -16   3   5      145.34      177.36     14.88 o 
 -15   3   5        4.90       -0.22      5.70 o 
 -14   3   5      504.64      534.36     30.25 o 
 -13   3   5      969.58     1054.65     66.89 o 
 -12   3   5      437.56      400.66     27.67 o 
 -11   3   5       40.97       22.63     10.27 o 
 -10   3   5       44.69       36.83      7.22 o 
  -9   3   5        7.19       14.27      8.13 o 
  -8   3   5      462.40      513.05     17.13 o 
  -7   3   5     1258.33     1302.68     23.82 o 
  -6   3   5     1114.33     1028.06     22.89 o 
  -5   3   5     6143.66     6085.91     67.84 o 
  -4   3   5     4805.90     4806.79     54.84 o 
  -3   3   5        0.57        4.24      2.68 o 
  -2   3   5      279.83      322.85     11.22 o 
  -1   3   5      600.91      510.37     16.29 o 
   0   3   5      928.97     1167.31     21.97 o 
   1   3   5      374.73      405.69     16.91 o 
   2   3   5       30.58       23.02      8.84 o 
   3   3   5     4501.61     4898.37     77.50 o 
   4   3   5       13.94       50.22      6.67 o 
   5   3   5      753.67      751.81     19.78 o 
   6   3   5     1101.40     1194.02     23.73 o 
   7   3   5      745.04      739.31     19.47 o 
   8   3   5       40.77       37.72      6.99 o 
   9   3   5       19.36       15.53      5.62 o 
  10   3   5       18.29       16.83      8.64 o 
  11   3   5      350.55      338.68     22.46 o 
  12   3   5       19.61       18.83      8.52 o 
  13   3   5        0.41        9.26      8.47 o 
  14   3   5      821.87      783.73     32.43 o 
  15   3   5      787.23      763.36     33.40 o 
  16   3   5        1.95       -3.10     11.47 o 
  17   3   5       36.55       18.70     12.02 o 
  18   3   5      258.32      245.11     25.62 o 
  19   3   5      337.66      347.49     29.02 o 
  20   3   5      109.38      133.69     26.42 o 
 -21   4   5        0.06        5.44      7.83 o 
 -20   4   5        7.64       13.19     11.76 o 
 -19   4   5      133.09      140.99     19.12 o 
 -18   4   5      112.70       96.60     15.74 o 
 -17   4   5       33.91       36.08     12.57 o 
 -16   4   5      178.78      191.76     18.42 o 
 -15   4   5     1147.95     1072.69     34.37 o 
 -14   4   5     1336.36     1321.01     36.73 o 
 -13   4   5       45.30       38.24     10.82 o 
 -12   4   5     1588.00     1619.56     38.53 o 
 -11   4   5     1124.89     1003.51     29.54 o 
 -10   4   5      107.07      115.95     10.52 o 
  -9   4   5       17.58       25.39      6.18 o 
  -8   4   5      254.58      273.27     12.82 o 
  -7   4   5      741.38      695.95     19.57 o 
  -6   4   5      130.22      157.12      9.60 o 
  -5   4   5       19.66       18.40      4.88 o 
  -4   4   5     1056.42     1211.39     21.20 o 
  -3   4   5      368.60      442.41     11.05 o 
  -2   4   5     2846.46     2862.17     32.80 o 
  -1   4   5     1714.49     1902.71     55.80 o 
   0   4   5     3319.33     3725.02     45.20 o 
   1   4   5       29.29        9.40      5.66 o 
   2   4   5       40.78       42.83      7.44 o 
   3   4   5       55.06       68.38      8.32 o 
   4   4   5       51.02       61.44     11.23 o 
   5   4   5      441.54      522.97     25.25 o 
   6   4   5      107.39      102.67     11.89 o 
   7   4   5      178.17      167.90     15.33 o 
   8   4   5     1185.96     1233.58     35.38 o 
   9   4   5      753.31      740.30     30.24 o 
  10   4   5      357.25      385.90     23.33 o 
  11   4   5       18.94       23.81     14.34 o 
  12   4   5       45.86       52.04     12.81 o 
  13   4   5      223.48      265.88     22.58 o 
  14   4   5       17.99       12.17     13.26 o 
  15   4   5       29.69       40.92     15.52 o 
  16   4   5        1.25        4.92     13.13 o 
  17   4   5       32.57       49.42     17.50 o 
  18   4   5        4.67       22.40     16.08 o 
  19   4   5        7.46       23.06     17.28 o 
 -20   5   5        5.85        1.49      9.66 o 
 -19   5   5       31.80       30.68     12.51 o 
 -18   5   5        0.33       10.35     10.04 o 
 -17   5   5        3.86        7.08     10.15 o 
 -16   5   5       16.58       21.94     10.79 o 
 -15   5   5       31.65       68.63     13.24 o 
 -14   5   5        1.34        0.01      7.75 o 
 -13   5   5       48.44       62.30     21.47 o 
 -12   5   5      246.12      242.41     18.35 o 
 -11   5   5      131.49      189.68     22.95 o 
 -10   5   5      165.04      173.76     16.01 o 
  -9   5   5        0.98       -4.55      5.76 o 
  -8   5   5        0.00       -6.87      6.87 o 
  -7   5   5      243.56      245.99     15.59 o 
  -6   5   5      136.40      151.89     11.92 o 
  -5   5   5       29.90       32.91      5.62 o 
  -4   5   5      192.24      226.52      9.92 o 
  -3   5   5      604.43      739.18     15.59 o 
  -2   5   5       66.33      102.09      8.45 o 
  -1   5   5      238.12      310.49     13.58 o 
   0   5   5       54.94       66.94     11.04 o 
   1   5   5       32.65       34.85      8.20 o 
   2   5   5      992.26      971.20     25.29 o 
   3   5   5        0.08       -0.19      5.55 o 
   4   5   5      641.17      611.63     26.15 o 
   5   5   5       67.42       56.32     12.35 o 
   6   5   5       77.67      125.58     23.12 o 
   7   5   5      114.70      133.52     24.63 o 
   8   5   5       58.17       42.58     15.56 o 
   9   5   5      155.62      187.56     23.71 o 
  10   5   5       22.55        9.74     11.21 o 
  11   5   5        0.13        9.66     11.93 o 
  12   5   5       38.32       85.47     28.66 o 
  13   5   5       11.51       -5.13     11.50 o 
  14   5   5        7.63        3.19     12.22 o 
  15   5   5       39.20       48.16     33.95 o 
  16   5   5       71.54       59.73     32.51 o 
  17   5   5      176.07      177.96     28.93 o 
  18   5   5        8.24       10.52     14.75 o 
 -19   6   5        0.47        3.52     10.59 o 
 -18   6   5      311.42      295.52     25.09 o 
 -17   6   5      177.13      129.97     30.44 o 
 -16   6   5       85.62       74.70     14.86 o 
 -15   6   5      167.30      147.62     34.74 o 
 -14   6   5      713.52      683.17     29.65 o 
 -13   6   5        2.25        7.81      9.19 o 
 -12   6   5      538.44      535.67     24.59 o 
 -11   6   5      422.52      503.10     23.36 o 
 -10   6   5      133.87      150.99     14.89 o 
  -9   6   5      626.55      616.10     23.74 o 
  -8   6   5       67.96       85.05     10.09 o 
  -7   6   5       27.93       36.63      7.52 o 
  -6   6   5       82.17      106.50     10.81 o 
  -5   6   5       56.73       64.45      8.16 o 
  -4   6   5      244.29      260.60     16.79 o 
  -3   6   5        0.74       18.64     13.08 o 
  -2   6   5      275.83      329.41     26.48 o 
  -1   6   5      158.68      149.57     23.41 o 
   0   6   5       86.52       98.54     17.47 o 
   1   6   5      760.33      821.99     36.62 o 
   2   6   5        9.96       16.60     10.37 o 
   3   6   5      244.70      240.22     19.94 o 
   4   6   5     1496.36     1510.91     42.44 o 
   5   6   5      632.75      624.01     29.10 o 
   6   6   5      254.07      225.70     20.47 o 
   7   6   5       60.77       58.60     13.24 o 
   8   6   5      421.19      427.67     28.70 o 
   9   6   5      659.98      685.53     44.53 o 
  10   6   5      258.05      254.10     26.04 o 
  11   6   5       58.18       63.02     16.39 o 
  12   6   5      223.99      260.79     26.23 o 
  13   6   5      787.20      757.11     38.02 o 
  14   6   5      169.26      153.62     26.92 o 
  15   6   5        0.03       39.70     17.19 o 
  16   6   5       11.07        5.52     13.26 o 
 -17   7   5        3.32        8.80     11.42 o 
 -16   7   5       49.52       51.81     13.71 o 
 -15   7   5        6.54       10.13     10.51 o 
 -14   7   5        3.52       -4.13      8.46 o 
 -13   7   5        5.84        2.57      9.55 o 
 -12   7   5       61.55       77.68     13.43 o 
 -11   7   5       36.22       22.44      9.05 o 
 -10   7   5       17.03       21.05      8.86 o 
  -9   7   5      297.19      338.41     26.47 o 
  -8   7   5      667.10      722.85     45.66 o 
  -7   7   5      105.55      116.26     15.57 o 
  -6   7   5      263.51      212.47     39.42 o 
  -5   7   5     1240.64     1224.87     72.11 o 
  -4   7   5     1711.48     1602.92     81.81 o 
  -3   7   5      117.96      108.52     30.68 o 
  -2   7   5      145.02      139.73     33.56 o 
  -1   7   5     1091.48     1000.47     64.57 o 
   0   7   5      420.49      395.87     47.44 o 
   1   7   5        2.91       -9.75     20.24 o 
   2   7   5      333.03      366.96     47.33 o 
   3   7   5      601.65      582.98     28.26 o 
   4   7   5      167.72      150.97     18.31 o 
   5   7   5       29.20       18.17     11.78 o 
   6   7   5        0.13       -4.56      9.24 o 
   7   7   5        8.36       -9.23     10.37 o 
   8   7   5      107.99       80.33     16.97 o 
   9   7   5      409.83      434.75     31.65 o 
  10   7   5      626.07      673.69     35.49 o 
  11   7   5      426.08      402.18     32.23 o 
  12   7   5      221.55      248.84     26.73 o 
  13   7   5       29.84       21.74     16.10 o 
  14   7   5       54.11       26.88     15.62 o 
 -14   8   5       25.01       30.48     13.37 o 
 -13   8   5       44.24       45.17     30.09 o 
 -12   8   5        5.85       47.84     32.62 o 
 -11   8   5       42.20       24.53     28.43 o 
 -10   8   5      271.74      207.09     45.76 o 
  -9   8   5      150.23      114.40     37.30 o 
  -8   8   5       30.19       22.48     27.48 o 
  -7   8   5      102.99      125.14     36.92 o 
  -6   8   5      167.99      151.40     36.99 o 
  -5   8   5        3.30       29.23     26.61 o 
  -4   8   5        1.89       44.25     27.42 o 
  -3   8   5      970.77      763.18     60.85 o 
  -2   8   5     1080.47      982.82     68.31 o 
  -1   8   5       19.50        3.37     25.04 o 
   0   8   5       24.06       30.58     25.95 o 
   1   8   5      979.38     1040.39     70.23 o 
   2   8   5       76.52       39.22     29.74 o 
   3   8   5      126.30      113.76     33.32 o 
   4   8   5      426.65      338.54     49.43 o 
   5   8   5      276.67      241.75     42.42 o 
   6   8   5       80.29       73.06     22.33 o 
   7   8   5       33.57       72.77     15.74 o 
   8   8   5      477.34      529.70     35.09 o 
   9   8   5      191.54      179.52     22.79 o 
  10   8   5       38.58       55.75     16.83 o 
  11   8   5       26.84       21.75     14.96 o 
  12   8   5      116.63      146.43     23.24 o 
 -11   9   5      208.09      195.92     45.30 o 
 -10   9   5      213.60      191.13     45.54 o 
  -9   9   5      476.16      556.95     66.23 o 
  -8   9   5      118.13       89.72     38.21 o 
  -7   9   5        1.81       18.21     28.91 o 
  -6   9   5       76.61       59.00     33.99 o 
  -5   9   5      168.49      254.12     47.01 o 
  -4   9   5      119.70      128.65     37.51 o 
  -3   9   5       56.87       63.82     31.93 o 
  -2   9   5      781.85      665.55     60.36 o 
  -1   9   5        4.92      -13.22     24.90 o 
   0   9   5       35.25       33.23     29.60 o 
   1   9   5      205.56      227.18     44.37 o 
   2   9   5        1.95       10.82     25.95 o 
   3   9   5       43.87       39.37     28.56 o 
   4   9   5       48.01       65.39     33.43 o 
   5   9   5       22.20      -13.98     25.29 o 
   6   9   5       19.07       88.41     34.47 o 
   7   9   5       37.51       15.09     17.37 o 
   8   9   5       33.70       45.76     19.52 o 
   9   9   5        7.95       13.62     15.79 o 
  -4  10   5        0.00      -24.40     24.40 o 
  -3  10   5        1.05       12.30     26.93 o 
  -2  10   5        2.65        7.26     26.56 o 
  -1  10   5        4.48        8.83     26.90 o 
   0  10   5      107.56       14.51     28.60 o 
   1  10   5       69.85       34.77     31.07 o 
   2  10   5      196.05      196.28     44.97 o 
 -23   0   6        4.96       13.56     15.70 o 
 -22   0   6        1.93       22.60     13.26 o 
 -21   0   6      755.55      731.49     36.29 o 
 -20   0   6     2013.48     2003.77     57.50 o 
 -19   0   6       93.89      130.48     28.76 o 
 -18   0   6       97.65      102.19     16.62 o 
 -17   0   6      234.44      218.26     32.91 o 
 -16   0   6        2.94       -5.23      8.18 o 
 -15   0   6      261.98      214.49     19.69 o 
 -14   0   6       35.07      -11.23     11.23 o 
 -13   0   6       23.72       37.61      9.79 o 
 -12   0   6      261.33      166.04     16.04 o 
 -11   0   6       78.69      120.92     12.98 o 
 -10   0   6      778.00      707.28     35.29 o 
  -9   0   6      635.96      588.83     24.48 o 
  -8   0   6     3495.55     3867.35     63.50 o 
  -7   0   6     7035.64     7359.76    104.28 o 
  -6   0   6     3513.57     3571.90     93.84 o 
  -5   0   6     1799.71     1661.66     39.28 o 
  -4   0   6    10937.82    10468.80    166.87 o 
  -3   0   6       69.46       82.06     13.95 o 
  -2   0   6      470.48      462.63     26.75 o 
  -1   0   6      265.26      241.35     19.95 o 
   0   0   6     2892.21     2909.49     79.77 o 
   1   0   6      586.36      603.75     29.68 o 
   2   0   6     1264.47     1411.00     32.45 o 
   3   0   6     2896.18     3216.71     60.77 o 
   4   0   6     1209.98     1003.59     82.19 o 
   6   0   6     2582.67     2608.10     77.77 o 
   7   0   6     2488.96     2288.94     73.86 o 
   9   0   6      157.18      148.18     22.47 o 
  13   0   6        1.47       -2.85      6.15 o 
  14   0   6       12.69        3.93      9.18 o 
  16   0   6        4.60      -13.87     15.88 o 
  17   0   6      317.99      453.08     54.50 o 
  18   0   6      228.31      249.86     30.80 o 
  19   0   6      102.26      113.00     31.11 o 
  20   0   6        6.45       14.91     16.89 o 
 -23   1   6       46.75       61.44     11.89 o 
 -22   1   6       11.80        4.11      8.83 o 
 -21   1   6       66.76       66.20     11.58 o 
 -20   1   6      149.55      149.33     13.95 o 
 -19   1   6      441.20      486.67     45.51 o 
 -18   1   6      242.17      256.68     18.05 o 
 -17   1   6       10.79        9.26      5.96 o 
 -16   1   6      555.94      510.76     20.56 o 
 -15   1   6      108.65       91.45     10.72 o 
 -14   1   6        4.65       55.21     24.68 o 
 -13   1   6      897.97      767.63     22.23 o 
 -12   1   6     1216.51     1172.31     26.96 o 
 -11   1   6     1895.26     1749.88     31.85 o 
 -10   1   6      414.54      346.64     14.33 o 
  -9   1   6      217.73      210.79     10.24 o 
  -8   1   6      766.47      881.67     19.42 o 
  -7   1   6      325.92      368.94     12.31 o 
  -6   1   6      931.87      853.39     22.90 o 
  -5   1   6      213.92      204.03      8.92 o 
  -4   1   6     3847.81     3855.97     59.23 o 
  -3   1   6     6661.25     6589.78     90.82 o 
  -2   1   6     2307.87     2384.32     49.11 o 
  -1   1   6      175.19      168.53     10.40 o 
   0   1   6      474.02      512.30     13.23 o 
   1   1   6      623.67      646.05     15.13 o 
   2   1   6      192.59      195.08      9.31 o 
   3   1   6      877.37     1009.53     23.50 o 
   4   1   6      774.61      889.50     18.51 o 
   5   1   6      181.52      173.89     10.22 o 
   6   1   6     1606.20     1703.21     30.13 o 
   7   1   6       81.73      108.26      9.11 o 
   8   1   6      344.71      354.01     15.08 o 
   9   1   6      136.95      170.43     12.71 o 
  10   1   6      357.92      325.52     17.41 o 
  11   1   6      127.43       97.75     12.22 o 
  12   1   6      136.27      143.36     13.59 o 
  13   1   6      970.81      897.25     27.79 o 
  14   1   6      147.31      137.45     14.52 o 
  15   1   6       98.52      118.47     14.33 o 
  16   1   6      172.49      231.41     23.97 o 
  17   1   6      153.82      130.00     15.81 o 
  18   1   6       94.66      113.73     16.02 o 
  19   1   6        0.95       29.53     20.85 o 
  20   1   6      269.84      300.84     38.75 o 
 -23   2   6       96.38      133.62     18.39 o 
 -22   2   6        3.23        8.79     10.13 o 
 -21   2   6       29.03       26.60     10.72 o 
 -20   2   6        0.50       -5.26      7.12 o 
 -19   2   6        1.46        4.05      7.26 o 
 -18   2   6       29.15        7.69     13.03 o 
 -17   2   6      230.85      216.62     15.06 o 
 -16   2   6       44.89       40.79      8.15 o 
 -15   2   6     1527.23     1397.33     29.09 o 
 -14   2   6     1230.39     1227.09     42.96 o 
 -13   2   6     1788.15     1643.99     30.15 o 
 -12   2   6     1367.01     1318.52     28.70 o 
 -11   2   6      393.12      409.90     16.22 o 
 -10   2   6      785.60      877.31     21.35 o 
  -9   2   6       27.10       29.66      5.99 o 
  -8   2   6      539.88      587.55     16.14 o 
  -7   2   6     1164.74     1028.61     20.47 o 
  -6   2   6        5.06       14.32      4.48 o 
  -5   2   6       14.87       17.50      3.61 o 
  -4   2   6     1332.54     1441.53     26.00 o 
  -3   2   6     1379.64     1577.84     31.43 o 
  -2   2   6       35.78       52.94      7.14 o 
  -1   2   6     3399.23     3935.52     59.89 o 
   0   2   6     4954.92     5119.33     64.13 o 
   1   2   6       15.38       -5.03      9.44 o 
   2   2   6       62.46       39.78      7.32 o 
   3   2   6       81.72      114.35      8.46 o 
   4   2   6      934.37      959.52     19.47 o 
   5   2   6      198.08      217.99     10.78 o 
   6   2   6       90.99       97.55      8.44 o 
   7   2   6       89.66      108.63      9.48 o 
   8   2   6      154.39      186.51     12.52 o 
   9   2   6      335.29      355.05     16.39 o 
  10   2   6      239.04      222.92     16.42 o 
  11   2   6        0.02        0.08      6.04 o 
  12   2   6      220.39      240.82     16.59 o 
  13   2   6       23.92       23.42      8.42 o 
  14   2   6     1219.38     1164.85     32.83 o 
  15   2   6       14.65        3.76     10.12 o 
  16   2   6       42.86       65.79     23.23 o 
  17   2   6       42.27       56.86     14.47 o 
  18   2   6      316.05      383.29     29.99 o 
  19   2   6      238.29      243.82     25.44 o 
  20   2   6      158.17      178.68     23.52 o 
 -22   3   6        7.07       -2.28      9.26 o 
 -21   3   6      245.23      280.04     24.70 o 
 -20   3   6       54.61       85.87     14.77 o 
 -19   3   6        8.03        7.23      9.75 o 
 -18   3   6        1.07       -4.19     10.17 o 
 -17   3   6        2.74       10.76      7.82 o 
 -16   3   6      182.23      186.05     15.59 o 
 -15   3   6       71.72       56.72      9.43 o 
 -14   3   6        6.00       12.41      7.44 o 
 -13   3   6        0.92       12.37      7.47 o 
 -12   3   6       14.83       17.78      7.06 o 
 -11   3   6      140.08      145.23     15.80 o 
 -10   3   6      385.83      307.30     15.24 o 
  -9   3   6      667.04      667.26     18.63 o 
  -8   3   6     2970.74     3070.30     47.85 o 
  -7   3   6        0.12        5.57      3.89 o 
  -6   3   6     1886.78     1874.80     29.12 o 
  -5   3   6      113.26      136.79      8.23 o 
  -4   3   6     1273.95     1304.25     21.43 o 
  -3   3   6     1282.77     1375.69     25.44 o 
  -2   3   6     1524.00     1708.59     34.03 o 
  -1   3   6      951.85     1022.22     24.71 o 
   0   3   6     1060.04     1017.71     26.35 o 
   1   3   6     2825.53     2934.32     47.95 o 
   2   3   6      775.52      774.47     19.77 o 
   3   3   6        0.40        8.10      3.97 o 
   4   3   6      441.02      560.34     13.63 o 
   5   3   6      597.97      549.41     15.24 o 
   6   3   6      209.26      283.51     13.28 o 
   7   3   6      155.78      168.25     11.10 o 
   8   3   6      297.40      278.83     14.36 o 
   9   3   6      933.52     1005.18     31.26 o 
  10   3   6      165.74      188.84     17.09 o 
  11   3   6      176.27      179.35     17.10 o 
  12   3   6        6.99        7.69      7.54 o 
  13   3   6      449.81      441.17     33.13 o 
  14   3   6        1.97        1.76      8.29 o 
  15   3   6       12.79       11.71     10.84 o 
  16   3   6       27.55       20.17     26.70 o 
  17   3   6       15.76       41.41     17.10 o 
  18   3   6      129.58      129.90     25.46 o 
  19   3   6       74.52       57.68     20.45 o 
 -21   4   6       10.27       13.79      9.51 o 
 -20   4   6       24.13       35.78     16.34 o 
 -19   4   6       62.31       63.23     12.86 o 
 -18   4   6      145.09      128.97     21.52 o 
 -17   4   6      374.59      337.29     24.51 o 
 -16   4   6      589.46      695.79     29.21 o 
 -15   4   6       42.61       43.53     11.43 o 
 -14   4   6      155.95      174.80     23.65 o 
 -13   4   6      908.42      859.67     28.64 o 
 -12   4   6        4.60        9.63      7.62 o 
 -11   4   6      204.65      227.46     15.92 o 
 -10   4   6       84.29       77.36      9.29 o 
  -9   4   6        9.64        5.55      5.25 o 
  -8   4   6      270.74      261.03     12.97 o 
  -7   4   6       27.00       33.27      7.24 o 
  -6   4   6      450.84      420.75     17.01 o 
  -5   4   6        3.04        5.34      4.03 o 
  -4   4   6     1696.51     1762.10     27.29 o 
  -3   4   6        3.04        5.41      4.02 o 
  -2   4   6      998.84      934.55     17.20 o 
  -1   4   6     2614.24     2658.10     38.86 o 
   0   4   6      156.08      199.10     19.95 o 
   1   4   6      850.81      932.49     28.04 o 
   2   4   6     3198.68     3234.26     59.59 o 
   3   4   6     3076.02     2996.38     47.00 o 
   4   4   6      136.90      145.02     16.84 o 
   5   4   6        2.08        0.07      5.28 o 
   6   4   6      276.26      289.56     18.52 o 
   7   4   6        6.17       14.43      8.62 o 
   8   4   6      412.95      462.86     22.99 o 
   9   4   6      760.99      805.29     42.72 o 
  10   4   6      907.00      843.81     39.40 o 
  11   4   6      340.70      341.06     31.85 o 
  12   4   6      158.85      173.14     23.53 o 
  13   4   6       66.29       55.53     18.97 o 
  14   4   6       16.54       -6.53     11.35 o 
  15   4   6        0.07       -9.06     12.98 o 
  16   4   6       19.90        9.45     29.54 o 
  17   4   6       22.70        3.58     19.74 o 
  18   4   6        0.09       -4.45     12.89 o 
 -20   5   6      147.62      145.18     19.43 o 
 -19   5   6       77.47       71.99     15.44 o 
 -18   5   6      145.32      190.47     20.19 o 
 -17   5   6       15.12        0.25     11.19 o 
 -16   5   6       33.96       38.39     11.96 o 
 -15   5   6      162.38      149.50     17.13 o 
 -14   5   6       37.57       36.15     10.37 o 
 -13   5   6      150.06      167.13     19.40 o 
 -12   5   6        1.20       11.10     12.38 o 
 -11   5   6     1674.14     1560.20     37.93 o 
 -10   5   6       81.74       92.20     11.91 o 
  -9   5   6      184.20      198.04     17.84 o 
  -8   5   6      290.77      322.44     17.57 o 
  -7   5   6      689.98      727.13     22.34 o 
  -6   5   6      680.70      658.48     17.67 o 
  -5   5   6        6.15        4.22      4.42 o 
  -4   5   6      306.55      258.60     10.37 o 
  -3   5   6     1175.69     1235.80     20.35 o 
  -2   5   6     3544.35     3604.64     51.68 o 
  -1   5   6     2155.87     2201.12     43.74 o 
   0   5   6       11.04       11.37     17.19 o 
   1   5   6      170.85      125.54     14.20 o 
   2   5   6      651.62      722.59     27.46 o 
   3   5   6       73.86       79.21     12.54 o 
   4   5   6      505.54      537.38     25.88 o 
   5   5   6       88.42       33.29     22.50 o 
   6   5   6      100.42       94.50     14.10 o 
   7   5   6        0.01       -0.87      7.54 o 
   8   5   6      106.77      131.17     17.06 o 
   9   5   6      997.49      994.90     37.31 o 
  10   5   6       48.97       36.53     15.38 o 
  11   5   6     1707.16     1714.49     62.59 o 
  12   5   6     1169.42     1141.27     52.53 o 
  13   5   6      533.03      602.92     41.86 o 
  14   5   6      141.08      181.59     29.69 o 
  15   5   6        0.05       -1.09     12.69 o 
  16   5   6      331.53      324.79     37.66 o 
  17   5   6      660.16      680.29     48.87 o 
 -19   6   6       25.39       49.92     13.55 o 
 -18   6   6      218.80      217.64     33.29 o 
 -17   6   6      389.64      408.74     28.78 o 
 -16   6   6      623.93      697.97     35.24 o 
 -15   6   6      193.82      198.52     24.63 o 
 -14   6   6      554.91      572.37     29.47 o 
 -13   6   6      596.29      558.40     26.84 o 
 -12   6   6       42.86       21.39      9.88 o 
 -11   6   6      503.15      507.13     23.07 o 
 -10   6   6       86.80       98.71     12.51 o 
  -9   6   6     1354.24     1329.58     33.79 o 
  -8   6   6      202.40      186.99     16.37 o 
  -7   6   6       20.41       22.63      6.66 o 
  -6   6   6      499.65      510.55     16.89 o 
  -5   6   6      432.88      518.07     16.49 o 
  -4   6   6      559.89      570.04     50.79 o 
  -3   6   6      253.07      279.31     40.17 o 
  -2   6   6       10.34        2.90     20.23 o 
  -1   6   6       48.61       76.25     17.00 o 
   0   6   6     1568.01     1663.74     64.37 o 
   1   6   6       15.27       15.89     15.34 o 
   2   6   6     1177.42     1169.63     36.79 o 
   3   6   6     2155.68     2050.11     50.15 o 
   4   6   6      854.60      946.07     34.09 o 
   5   6   6      181.99      206.24     19.59 o 
   6   6   6        2.28       -0.53      9.74 o 
   7   6   6      130.85      100.73     29.02 o 
   8   6   6        9.86        4.24      9.92 o 
   9   6   6      705.32      709.55     34.19 o 
  10   6   6      189.19      223.83     23.64 o 
  11   6   6      590.64      648.90     35.43 o 
  12   6   6      170.87      181.56     23.23 o 
  13   6   6        1.57      -10.70     10.70 o 
  14   6   6       98.60      111.67     20.18 o 
  15   6   6        5.51        5.33     12.32 o 
  16   6   6       78.37       61.56     27.59 o 
 -17   7   6      120.57      129.65     17.87 o 
 -16   7   6       95.02      100.86     16.18 o 
 -15   7   6       14.90        8.72     10.41 o 
 -14   7   6       41.95       57.56     13.44 o 
 -13   7   6       34.13       38.42     11.89 o 
 -12   7   6      483.02      415.12     25.30 o 
 -11   7   6      859.43      821.52     26.19 o 
 -10   7   6      225.68      236.23     21.97 o 
  -9   7   6      121.73      202.25     29.92 o 
  -8   7   6       27.16      -22.00     22.00 o 
  -7   7   6        8.94      -22.79     22.79 o 
  -6   7   6       25.40       51.05     27.76 o 
  -5   7   6      157.45      203.96     39.03 o 
  -4   7   6      487.67      554.61     58.52 o 
  -3   7   6      186.16      208.12     39.11 o 
  -2   7   6       98.64      114.07     31.33 o 
  -1   7   6       13.50      -18.47     18.47 o 
   0   7   6       10.41      -11.28     18.32 o 
   1   7   6       64.90       83.91     29.70 o 
   2   7   6     1194.06     1069.95     45.12 o 
   3   7   6      161.36      169.44     19.08 o 
   4   7   6      485.20      537.22     28.64 o 
   5   7   6      269.84      250.52     22.73 o 
   6   7   6      173.99      175.05     20.56 o 
   7   7   6       31.90       39.29     18.99 o 
   8   7   6      182.46      196.84     28.04 o 
   9   7   6        2.46        6.70     11.49 o 
  10   7   6       35.00       17.76     13.27 o 
  11   7   6        0.21        8.45     12.26 o 
  12   7   6        4.12       -3.64     11.87 o 
  13   7   6       98.19       94.19     19.92 o 
  14   7   6       40.93       15.64     14.16 o 
 -14   8   6       89.96       32.35     28.77 o 
 -13   8   6        0.01       20.49     30.41 o 
 -12   8   6      160.78      116.37     38.06 o 
 -11   8   6       14.94       -6.23     25.36 o 
 -10   8   6      101.11      102.43     36.40 o 
  -9   8   6        0.15       -6.97     25.87 o 
  -8   8   6      169.30      182.17     40.91 o 
  -7   8   6       31.80        1.32     24.95 o 
  -6   8   6        6.45      -12.90     23.11 o 
  -5   8   6       46.80       48.97     27.59 o 
  -4   8   6       58.26       40.97     28.75 o 
  -3   8   6       32.28       36.59     27.35 o 
  -2   8   6       16.91       -1.35     23.50 o 
  -1   8   6       49.98        6.27     25.24 o 
   0   8   6       96.29      106.19     32.55 o 
   1   8   6      192.86      172.75     38.52 o 
   2   8   6        4.43       14.40     24.08 o 
   3   8   6       86.88       69.71     29.90 o 
   4   8   6      273.39      311.47     48.87 o 
   5   8   6      386.72      294.13     33.43 o 
   6   8   6      237.85      248.95     55.26 o 
   7   8   6       39.32       42.40     25.30 o 
   8   8   6       46.09       29.45     14.54 o 
   9   8   6      125.45      112.05     24.12 o 
  10   8   6        0.21        7.33     13.46 o 
  11   8   6      189.60      137.34     22.26 o 
  12   8   6       75.13       77.30     24.99 o 
 -11   9   6       53.50       79.61     36.39 o 
 -10   9   6       42.97       37.33     31.44 o 
  -9   9   6       20.60       23.96     31.60 o 
  -8   9   6      278.56      254.75     48.16 o 
  -7   9   6      678.69      673.47     70.82 o 
  -6   9   6      233.53      354.47     54.80 o 
  -5   9   6       12.92       51.10     31.07 o 
  -4   9   6      125.53      113.47     36.43 o 
  -3   9   6      314.28      260.70     45.20 o 
  -2   9   6      138.62      145.92     38.51 o 
  -1   9   6       42.95       11.04     27.50 o 
   0   9   6       56.87       35.51     29.18 o 
   1   9   6       43.42       23.92     27.94 o 
   2   9   6      292.18      256.88     47.24 o 
   3   9   6       10.70        6.04     26.44 o 
   4   9   6        2.20       23.89     28.68 o 
   5   9   6        0.80       28.87     30.56 o 
   6   9   6       69.04       58.09     33.00 o 
   7   9   6      113.52      149.89     27.14 o 
   8   9   6      161.12      160.72     29.58 o 
  -4  10   6       36.33       52.05     32.64 o 
  -3  10   6      177.38      135.84     40.94 o 
  -2  10   6      212.61      189.24     43.57 o 
  -1  10   6       98.96       78.92     34.66 o 
   0  10   6      148.27      153.20     42.72 o 
   1  10   6        0.00      -21.75     24.76 o 
 -23   1   7       17.67       15.44      9.47 o 
 -22   1   7       24.70       19.12      9.77 o 
 -21   1   7       59.84       42.27     11.15 o 
 -20   1   7        9.68       13.96      7.44 o 
 -19   1   7        0.01       23.07     11.26 o 
 -18   1   7        5.72        6.79      6.21 o 
 -17   1   7       31.48       38.16      8.14 o 
 -16   1   7      614.20      653.14     22.34 o 
 -15   1   7      348.54      320.80     16.52 o 
 -14   1   7       44.38       31.75      8.41 o 
 -13   1   7       71.13       53.03      8.08 o 
 -12   1   7      210.08      171.89     11.36 o 
 -11   1   7      221.00      224.32     12.11 o 
 -10   1   7       65.85      104.11      9.33 o 
  -9   1   7      160.39      166.85     10.60 o 
  -8   1   7      348.34      336.35     20.03 o 
  -7   1   7       68.00       99.78      9.11 o 
  -6   1   7      701.83      670.89     16.04 o 
  -5   1   7     5268.53     5134.68     84.26 o 
  -4   1   7     5253.66     5130.29     64.07 o 
  -3   1   7     1817.62     2056.99     37.36 o 
  -2   1   7     1643.47     1689.87     39.89 o 
  -1   1   7      762.28      713.18     19.30 o 
   0   1   7     1870.19     1948.79     30.42 o 
   1   1   7     1231.02     1328.36     23.94 o 
   2   1   7     2669.02     2952.54     42.37 o 
   3   1   7     3930.67     4212.57     63.51 o 
   4   1   7      418.56      491.29     14.10 o 
   5   1   7      640.35      684.92     17.52 o 
   6   1   7     1462.66     1536.23     28.94 o 
   7   1   7        3.89        0.80      4.31 o 
   8   1   7      153.82      143.15     12.74 o 
   9   1   7       62.95       49.28     12.08 o 
  10   1   7      627.93      551.44     20.33 o 
  11   1   7      149.94      159.74     13.84 o 
  12   1   7      173.34      188.89     15.50 o 
  13   1   7      103.11      110.60     12.88 o 
  14   1   7      389.25      366.37     22.37 o 
  15   1   7       33.30       37.11     13.01 o 
  16   1   7      139.09      174.55     18.14 o 
  17   1   7        0.02        3.96      8.53 o 
  18   1   7      322.12      359.04     25.68 o 
  19   1   7      186.87      214.92     26.30 o 
  20   1   7       87.87       69.28     17.01 o 
 -23   2   7      271.76      270.13     24.93 o 
 -22   2   7        2.11       12.20      9.08 o 
 -21   2   7       23.99       30.80     11.39 o 
 -20   2   7       28.37       20.09      9.89 o 
 -19   2   7      447.09      465.92     23.81 o 
 -18   2   7      721.35      717.84     26.29 o 
 -17   2   7       48.90       45.83      9.80 o 
 -16   2   7      205.97      189.11     15.01 o 
 -15   2   7     1363.00     1285.02     31.19 o 
 -14   2   7     1223.62     1112.19     28.24 o 
 -13   2   7      308.05      307.52     19.33 o 
 -12   2   7     1880.35     1697.94     34.46 o 
 -11   2   7     1167.02     1103.61     25.57 o 
 -10   2   7       65.98       38.18      6.99 o 
  -9   2   7       28.60       21.20      5.68 o 
  -8   2   7      634.08      653.02     18.57 o 
  -7   2   7       72.43       33.55      5.69 o 
  -6   2   7       77.49       91.37      7.31 o 
  -5   2   7      112.14      159.24     10.54 o 
  -4   2   7       63.36      119.95     15.14 o 
  -3   2   7      568.10      538.93     18.69 o 
  -2   2   7       18.22       13.45     13.32 o 
  -1   2   7      879.51     1085.94     30.64 o 
   0   2   7     2257.91     2527.54     38.09 o 
   1   2   7       47.60       25.69      5.39 o 
   2   2   7      616.74      715.97     28.54 o 
   3   2   7       63.24       73.53      7.62 o 
   4   2   7     2350.97     2282.96     34.91 o 
   5   2   7     1041.35     1073.34     22.30 o 
   6   2   7     1236.36     1245.19     25.41 o 
   7   2   7      287.01      261.03     13.63 o 
   8   2   7     1589.13     1488.54     37.90 o 
   9   2   7      276.29      280.55     15.89 o 
  10   2   7        0.02        6.22      8.84 o 
  11   2   7      211.20      195.86     17.46 o 
  12   2   7     1342.24     1375.95     33.97 o 
  13   2   7     1474.92     1460.62     38.07 o 
  14   2   7       21.08       27.99      9.86 o 
  15   2   7      140.47      188.61     21.08 o 
  16   2   7      153.18      195.80     24.71 o 
  17   2   7      115.07      139.16     19.60 o 
  18   2   7       38.03       38.17     25.03 o 
  19   2   7        0.06       -2.46     10.54 o 
 -22   3   7       15.55        4.55      9.82 o 
 -21   3   7      276.54      244.78     23.00 o 
 -20   3   7       37.15       15.60     11.19 o 
 -19   3   7        9.64       18.98     10.64 o 
 -18   3   7      172.20      178.65     18.23 o 
 -17   3   7      199.16      185.39     16.06 o 
 -16   3   7       64.57       62.58     10.74 o 
 -15   3   7       13.37       16.76      7.56 o 
 -14   3   7       47.60       52.47      9.44 o 
 -13   3   7      174.64      183.51     14.03 o 
 -12   3   7      188.63      181.01     13.95 o 
 -11   3   7        8.52        9.98      6.67 o 
 -10   3   7     1952.94     1949.81     34.55 o 
  -9   3   7     1715.14     1663.16     31.68 o 
  -8   3   7      304.49      225.08     13.50 o 
  -7   3   7        0.19        2.69      3.79 o 
  -6   3   7      330.95      341.73     12.01 o 
  -5   3   7       77.27       85.00      6.72 o 
  -4   3   7      293.29      235.02     11.32 o 
  -3   3   7       14.08       16.53      6.48 o 
  -2   3   7      349.17      345.72     23.51 o 
  -1   3   7     6945.84     7400.71    125.98 o 
   0   3   7     2852.10     3084.26     45.38 o 
   1   3   7      258.72      328.08     15.85 o 
   2   3   7      118.61      237.70     11.92 o 
   3   3   7      248.93      280.58     12.51 o 
   4   3   7      103.74      112.38      7.45 o 
   5   3   7        0.79        7.74      4.87 o 
   6   3   7       15.26        9.18      6.29 o 
   7   3   7       62.30       91.27      9.24 o 
   8   3   7       27.94       39.89      7.81 o 
   9   3   7      517.33      543.23     45.15 o 
  10   3   7     1205.50     1255.15     44.98 o 
  11   3   7      990.43      942.90     32.51 o 
  12   3   7       18.91       17.22      9.34 o 
  13   3   7       94.93       88.07     14.39 o 
  14   3   7      413.13      522.47     37.98 o 
  15   3   7      925.69     1011.03     48.84 o 
  16   3   7       21.65        2.49     13.09 o 
  17   3   7       59.83       66.63     39.14 o 
  18   3   7      447.36      488.77     44.54 o 
  19   3   7      312.60      393.25     41.66 o 
 -21   4   7       17.04       34.55     11.59 o 
 -20   4   7        4.72        2.59      9.59 o 
 -19   4   7       73.08       77.82     15.16 o 
 -18   4   7        1.55        2.82      8.92 o 
 -17   4   7        8.46        0.47      9.38 o 
 -16   4   7       84.14       54.12     12.70 o 
 -15   4   7       40.73       38.99     13.44 o 
 -14   4   7      516.35      511.82     24.90 o 
 -13   4   7      501.35      459.50     23.63 o 
 -12   4   7       33.22       26.17      7.89 o 
 -11   4   7        1.95       -4.64      4.64 o 
 -10   4   7      147.85      180.27     17.08 o 
  -9   4   7        0.01        8.24      5.07 o 
  -8   4   7      886.32      892.72     21.50 o 
  -7   4   7        0.24        9.11      5.02 o 
  -6   4   7        0.14       -3.50      3.50 o 
  -5   4   7      366.89      332.29     12.03 o 
  -4   4   7      257.06      293.41     10.83 o 
  -3   4   7     3474.82     3692.12     44.77 o 
  -2   4   7     5521.20     5798.20     87.38 o 
  -1   4   7       91.61       87.13      9.65 o 
   0   4   7     1543.21     1571.36     42.02 o 
   1   4   7     5021.37     5481.28     95.03 o 
   2   4   7       20.65       10.54      7.16 o 
   3   4   7       23.81       13.05      8.23 o 
   4   4   7       33.63       53.28     11.39 o 
   5   4   7      452.67      440.87     35.66 o 
   6   4   7      194.10      197.64     18.23 o 
   7   4   7      488.96      469.43     29.41 o 
   8   4   7       44.01       47.27     12.76 o 
   9   4   7       71.60       64.94     26.87 o 
  10   4   7      336.94      383.37     32.47 o 
  11   4   7       73.47      111.68     20.08 o 
  12   4   7       37.09       20.01     13.57 o 
  13   4   7        4.70       17.52     13.87 o 
  14   4   7       34.57       52.03     17.41 o 
  15   4   7      109.42      101.35     25.73 o 
  16   4   7      109.11      116.86     22.96 o 
  17   4   7        0.21       16.56     15.06 o 
  18   4   7       54.67       29.30     16.51 o 
 -20   5   7       21.11       27.61     12.21 o 
 -19   5   7        3.63        5.63     14.30 o 
 -18   5   7       24.83       17.83     11.03 o 
 -17   5   7        0.57       -8.18      8.18 o 
 -16   5   7       14.41       15.36      9.63 o 
 -15   5   7      141.77      125.88     18.52 o 
 -14   5   7       21.31       10.45      8.84 o 
 -13   5   7        0.31       -3.85      6.32 o 
 -12   5   7      142.36      123.79     14.39 o 
 -11   5   7      287.27      309.75     19.69 o 
 -10   5   7       15.53       17.88      7.42 o 
  -9   5   7      167.79      165.67     16.50 o 
  -8   5   7       32.99       47.14      8.40 o 
  -7   5   7      768.20      762.58     35.85 o 
  -6   5   7       33.08       31.05      9.16 o 
  -5   5   7       63.30       71.95      6.91 o 
  -4   5   7      103.19      122.78      8.05 o 
  -3   5   7      243.83      287.12     18.74 o 
  -2   5   7      127.66      143.95     12.83 o 
  -1   5   7      165.04      220.09     25.30 o 
   0   5   7      888.88      858.21     37.73 o 
   1   5   7      155.52      186.20     17.16 o 
   2   5   7      330.45      311.81     21.58 o 
   3   5   7      127.36      123.49     29.69 o 
   4   5   7      411.30      401.78     40.97 o 
   5   5   7      318.67      332.59     23.29 o 
   6   5   7      413.32      489.76     27.16 o 
   7   5   7      820.37      782.40     32.27 o 
   8   5   7      294.95      322.20     25.46 o 
   9   5   7      711.69      748.80     33.64 o 
  10   5   7       28.83       19.95     12.45 o 
  11   5   7       82.02      231.01     41.77 o 
  12   5   7        0.14       -2.75     12.17 o 
  13   5   7        8.32        2.25     12.82 o 
  14   5   7      211.65      173.52     29.42 o 
  15   5   7      109.59       52.68     19.37 o 
  16   5   7        0.10       -7.72     12.82 o 
  17   5   7        6.73      -13.42     13.42 o 
 -19   6   7      222.25      244.03     23.96 o 
 -18   6   7      208.58      247.64     23.25 o 
 -17   6   7        5.96       18.38     11.64 o 
 -16   6   7        3.52        7.06     10.08 o 
 -15   6   7       14.75       21.77     10.29 o 
 -14   6   7        3.96        4.22      8.71 o 
 -13   6   7       27.98       53.75     12.05 o 
 -12   6   7       35.83       38.66     11.18 o 
 -11   6   7       52.36       41.19     10.59 o 
 -10   6   7      101.39      103.52     16.81 o 
  -9   6   7        6.01        3.64      6.98 o 
  -8   6   7       14.70       11.86      6.56 o 
  -7   6   7       65.31       65.68     10.45 o 
  -6   6   7        9.42       -1.54      8.05 o 
  -5   6   7      126.08      119.47     31.73 o 
  -4   6   7      320.86      392.60     45.90 o 
  -3   6   7     2047.18     2120.44     59.14 o 
  -2   6   7     2214.35     2161.71     59.82 o 
  -1   6   7        0.19       -0.28     12.48 o 
   0   6   7     1629.26     1693.58     66.50 o 
   1   6   7      907.82      962.57     71.90 o 
   2   6   7        8.61        4.14      8.88 o 
   3   6   7      457.12      441.23     27.34 o 
   4   6   7      385.61      387.82     26.13 o 
   5   6   7       14.40       19.67     11.18 o 
   6   6   7       62.30       38.95     12.82 o 
   7   6   7      113.21      119.19     17.68 o 
   8   6   7        6.36        7.08     10.24 o 
   9   6   7       61.70       59.82     15.62 o 
  10   6   7      206.17      318.47     38.19 o 
  11   6   7      288.74      345.53     29.22 o 
  12   6   7        0.02       12.00     12.86 o 
  13   6   7       40.99       54.92     16.55 o 
  14   6   7        0.05        3.42     13.86 o 
  15   6   7        9.96        7.60     12.97 o 
 -17   7   7      212.17      249.36     22.97 o 
 -16   7   7      171.41      178.17     20.21 o 
 -15   7   7        8.60       12.72     11.88 o 
 -14   7   7      100.84      105.02     16.13 o 
 -13   7   7      232.21      266.63     26.09 o 
 -12   7   7       68.65       37.28     14.21 o 
 -11   7   7       60.69       79.87     18.72 o 
 -10   7   7     1442.64     1374.83     44.55 o 
  -9   7   7      865.27      662.33     67.64 o 
  -8   7   7       85.40       80.03     32.28 o 
  -7   7   7       56.50       22.89     26.38 o 
  -6   7   7      873.46     1022.61     69.20 o 
  -5   7   7     1081.67      892.58     65.89 o 
  -4   7   7      526.47      473.84     52.58 o 
  -3   7   7       89.27       73.39     29.49 o 
  -2   7   7       88.60       61.93     28.28 o 
  -1   7   7      297.79      266.14     42.47 o 
   0   7   7        5.08       -0.25     22.40 o 
   1   7   7      209.26      176.44     24.86 o 
   2   7   7       77.70       85.29     19.26 o 
   3   7   7      125.12      141.97     22.58 o 
   4   7   7      127.33      146.53     18.81 o 
   5   7   7        1.88       21.52     12.38 o 
   6   7   7      113.71      105.52     34.45 o 
   7   7   7       18.77       15.17     13.01 o 
   8   7   7        0.18        5.36     11.13 o 
   9   7   7      111.63      146.40     21.36 o 
  10   7   7      307.73      321.28     29.55 o 
  11   7   7       34.59       58.91     17.60 o 
  12   7   7       91.60       72.66     23.93 o 
  13   7   7       96.85       95.14     20.63 o 
  14   7   7      101.91      142.32     44.98 o 
 -14   8   7      244.04      283.12     51.94 o 
 -13   8   7        2.80       37.90     31.49 o 
 -12   8   7      514.13      397.24     57.28 o 
 -11   8   7      288.71      290.65     51.27 o 
 -10   8   7        0.05      -10.82     24.42 o 
  -9   8   7       79.60       76.77     33.02 o 
  -8   8   7       98.72       11.88     27.07 o 
  -7   8   7       28.40       36.52     29.17 o 
  -6   8   7       24.77       43.53     28.65 o 
  -5   8   7      424.97      506.04     58.57 o 
  -4   8   7      275.24      313.27     47.71 o 
  -3   8   7       98.49       90.30     31.08 o 
  -2   8   7      113.44       87.72     32.25 o 
  -1   8   7      222.30      208.86     42.22 o 
   0   8   7      172.50      123.98     35.96 o 
   1   8   7       19.56      -12.06     22.34 o 
   2   8   7       19.21        8.56     25.95 o 
   3   8   7      109.55       83.03     31.51 o 
   4   8   7      797.12      743.00     65.13 o 
   5   8   7     1170.86     1160.90     55.32 o 
   6   8   7      264.07      263.52     26.26 o 
   7   8   7       33.98       43.45     16.04 o 
   8   8   7      270.97      263.31     27.07 o 
   9   8   7      355.04      387.50     39.23 o 
  10   8   7        2.70       -3.00     12.34 o 
  11   8   7       69.68       89.57     22.75 o 
 -11   9   7      191.42      104.29     39.00 o 
 -10   9   7        5.71       27.02     31.23 o 
  -9   9   7       15.39       43.17     33.67 o 
  -8   9   7       58.64       43.67     32.12 o 
  -7   9   7      102.66       90.11     36.24 o 
  -6   9   7       79.90       50.53     32.23 o 
  -5   9   7      293.98      231.98     45.47 o 
  -4   9   7       23.70       35.62     29.24 o 
  -3   9   7      757.13      697.78     64.28 o 
  -2   9   7      618.62      552.36     63.96 o 
  -1   9   7      738.84      743.79     65.97 o 
   0   9   7       10.51       15.98     26.91 o 
   1   9   7      281.62      226.64     45.50 o 
   2   9   7      305.72      214.66     45.44 o 
   3   9   7      324.32      309.85     51.23 o 
   4   9   7        2.44      -23.25     23.25 o 
   5   9   7       13.45        9.90     27.77 o 
   6   9   7        2.61      -20.50     23.41 o 
   7   9   7        2.62      -24.97     24.97 o 
 -23   0   8       97.32       95.04     19.47 o 
 -22   0   8       22.78       39.48     15.51 o 
 -21   0   8       25.80       58.34     16.58 o 
 -20   0   8       11.60       11.79     11.78 o 
 -19   0   8        0.31       25.28     13.54 o 
 -18   0   8       42.15       43.60     12.89 o 
 -17   0   8     2765.30     2490.73     60.85 o 
 -16   0   8      371.23      386.88     27.22 o 
 -15   0   8      799.96      688.30     29.03 o 
 -14   0   8     2879.05     2614.57     65.84 o 
 -13   0   8     9757.68     8747.91    133.49 o 
 -12   0   8     3755.24     3493.54     78.13 o 
 -11   0   8      512.06      572.56     24.24 o 
 -10   0   8        1.38       24.01      8.13 o 
  -9   0   8      753.55      691.87     29.89 o 
  -8   0   8        7.23       -6.49      6.49 o 
  -7   0   8     1268.44     1226.92     37.26 o 
  -6   0   8        9.04        3.76      6.54 o 
  -5   0   8      562.26      618.75     25.14 o 
  -4   0   8      507.16      470.24     20.59 o 
  -3   0   8     2451.61     2683.62     54.61 o 
  -2   0   8      630.85      645.14     22.74 o 
  -1   0   8     1888.95     1995.98     43.09 o 
   0   0   8     1353.29     1673.75     30.41 o 
   1   0   8      876.11     1206.95     25.30 o 
   2   0   8      331.02      292.28     12.66 o 
   3   0   8      892.13      792.77     25.46 o 
   4   0   8      578.88      624.50     41.70 o 
   5   0   8      191.74      279.11     17.29 o 
   6   0   8     1142.42     1070.28    109.64 o 
   7   0   8     1349.15      665.22     38.84 o 
   8   0   8       99.41       55.89     46.49 o 
  11   0   8       65.63       17.96     22.31 o 
  12   0   8      309.01      263.28     34.79 o 
  13   0   8      371.73      267.56    100.16 o 
  14   0   8      102.40      105.14     25.66 o 
  15   0   8       17.00        7.69     11.77 o 
  16   0   8      263.87      370.76     42.02 o 
  17   0   8        5.15       15.38     13.58 o 
  18   0   8     1443.65     1540.78     61.62 o 
  19   0   8      213.24      244.27     31.56 o 
 -23   1   8      197.63      175.34     15.77 o 
 -22   1   8       35.16       30.49      8.38 o 
 -21   1   8      179.47      200.22     18.44 o 
 -20   1   8      281.64      313.10     22.73 o 
 -19   1   8      280.64      247.96     16.98 o 
 -18   1   8      260.29      253.47     16.72 o 
 -17   1   8       48.55       65.87      9.73 o 
 -16   1   8      620.79      470.01     18.69 o 
 -15   1   8      260.50      247.01     14.65 o 
 -14   1   8       14.01        4.23      6.66 o 
 -13   1   8      174.55      185.28     12.46 o 
 -12   1   8      523.68      572.99     19.59 o 
 -11   1   8      468.91      400.99     22.05 o 
 -10   1   8       79.73       69.49      8.57 o 
  -9   1   8     1717.88     1581.77     33.82 o 
  -8   1   8     1042.73     1099.65     22.58 o 
  -7   1   8      532.73      508.80     40.63 o 
  -6   1   8      110.89      145.19     10.17 o 
  -5   1   8        0.95       -4.83      4.83 o 
  -4   1   8     1851.27     1814.30     54.96 o 
  -3   1   8     6717.09     6775.33     95.79 o 
  -2   1   8        0.09        4.12      2.93 o 
  -1   1   8      542.26      666.17     20.07 o 
   0   1   8      144.29      202.24     11.76 o 
   1   1   8     2389.78     2611.08     39.03 o 
   2   1   8     2270.94     2310.66     36.47 o 
   3   1   8      865.59     1121.72     19.89 o 
   4   1   8     1215.60     1257.62     30.02 o 
   5   1   8       74.37       70.60      7.22 o 
   6   1   8      958.06     1105.22     24.58 o 
   7   1   8      365.33      360.45     15.08 o 
   8   1   8     1342.67     1355.69     29.69 o 
   9   1   8      347.45      311.45     16.50 o 
  10   1   8       28.81       22.15      8.00 o 
  11   1   8      154.31      147.63     13.51 o 
  12   1   8      248.82      205.30     16.08 o 
  13   1   8      608.88      569.61     23.56 o 
  14   1   8       17.10       22.66     10.40 o 
  15   1   8      391.39      371.45     23.52 o 
  16   1   8      556.08      574.97     26.54 o 
  17   1   8       78.92       55.39     12.46 o 
  18   1   8      245.43      274.21     26.44 o 
  19   1   8       17.02       23.86     13.34 o 
 -23   2   8       26.52       36.80     13.48 o 
 -22   2   8       37.90       26.72     11.09 o 
 -21   2   8      126.87      105.83     15.00 o 
 -20   2   8      246.53      270.77     26.36 o 
 -19   2   8        5.35       11.80     10.22 o 
 -18   2   8       61.02       34.45     10.66 o 
 -17   2   8       53.90       68.64     11.08 o 
 -16   2   8      237.09      281.09     17.96 o 
 -15   2   8        9.90        5.25      7.12 o 
 -14   2   8      750.64      660.08     22.54 o 
 -13   2   8      858.84      780.20     24.26 o 
 -12   2   8       50.31       42.57     10.13 o 
 -11   2   8      362.05      314.96     15.90 o 
 -10   2   8       94.10      109.21     10.31 o 
  -9   2   8       89.25      127.78     10.15 o 
  -8   2   8     1958.31     1999.42     32.35 o 
  -7   2   8      927.41     1020.18     21.04 o 
  -6   2   8      486.94      545.13     14.83 o 
  -5   2   8     4444.58     4646.19     70.11 o 
  -4   2   8       31.56       41.87     19.01 o 
  -3   2   8     3371.10     3499.18     58.00 o 
  -2   2   8      151.44      201.40     13.39 o 
  -1   2   8     1638.56     1797.98     36.18 o 
   0   2   8        0.40       -2.97      4.20 o 
   1   2   8      141.30      135.24     12.19 o 
   2   2   8      308.76      357.74     13.78 o 
   3   2   8      111.76      122.55     15.26 o 
   4   2   8      323.77      280.81     14.15 o 
   5   2   8     1940.54     2120.67     35.11 o 
   6   2   8      360.15      354.52     26.56 o 
   7   2   8      772.25      749.65     21.07 o 
   8   2   8      352.31      381.24     16.64 o 
   9   2   8      142.99      133.22     15.34 o 
  10   2   8       15.81       -3.53      5.98 o 
  11   2   8      387.22      380.24     19.72 o 
  12   2   8        0.99       -5.90      5.90 o 
  13   2   8      183.33      199.11     27.46 o 
  14   2   8       18.89       33.63     14.20 o 
  15   2   8      232.26      288.61     25.17 o 
  16   2   8       63.04       61.59     14.44 o 
  17   2   8      269.48      335.90     28.66 o 
  18   2   8       34.89       20.43     15.47 o 
  19   2   8      189.72      243.91     33.49 o 
 -22   3   8       11.51       13.01     11.44 o 
 -21   3   8       49.40       69.33     17.55 o 
 -20   3   8        0.25       -0.55      9.75 o 
 -19   3   8       32.21       28.28     11.12 o 
 -18   3   8       28.38       26.62      9.48 o 
 -17   3   8       65.83       47.25     10.32 o 
 -16   3   8       81.82       76.90     11.26 o 
 -15   3   8      335.53      355.02     19.99 o 
 -14   3   8      106.01      118.90     12.25 o 
 -13   3   8        6.92       15.44      9.67 o 
 -12   3   8      328.90      352.12     18.13 o 
 -11   3   8       49.57       30.31      7.27 o 
 -10   3   8      103.50       89.44      9.58 o 
  -9   3   8       26.46       22.00      8.92 o 
  -8   3   8      915.35      939.79     25.23 o 
  -7   3   8        3.10        3.98      6.45 o 
  -6   3   8      162.11      152.13      9.33 o 
  -5   3   8      177.20      190.50     10.08 o 
  -4   3   8       10.72        7.13      6.51 o 
  -3   3   8        0.45       -3.40      5.46 o 
  -2   3   8     2539.35     2629.43     47.92 o 
  -1   3   8      144.69      153.59     12.34 o 
   0   3   8        0.31        3.00      4.62 o 
   1   3   8       11.66       43.43      6.76 o 
   2   3   8        0.29       -0.27      4.21 o 
   3   3   8      755.53      789.34     36.37 o 
   4   3   8       17.97       25.04      8.30 o 
   5   3   8        0.01       -3.94      6.15 o 
   6   3   8      816.75      826.53     24.70 o 
   7   3   8        0.06        7.82      5.18 o 
   8   3   8        0.24       10.95      7.19 o 
   9   3   8       15.72       14.47      9.69 o 
  10   3   8     1194.15     1245.49     48.57 o 
  11   3   8     1490.35     1501.93     55.26 o 
  12   3   8      912.06      880.48     43.37 o 
  13   3   8       29.29       29.37     14.64 o 
  14   3   8        2.82       -7.64     18.76 o 
  15   3   8       39.89       46.84     17.17 o 
  16   3   8       44.07       35.29     17.50 o 
  17   3   8       30.98       18.03     15.27 o 
  18   3   8       36.38       28.70     18.12 o 
 -21   4   8      203.41      180.84     19.80 o 
 -20   4   8       31.71       17.88     14.88 o 
 -19   4   8       33.79       14.17     11.10 o 
 -18   4   8      439.45      447.43     40.59 o 
 -17   4   8      834.48      905.13     33.50 o 
 -16   4   8     1316.72     1376.58     40.22 o 
 -15   4   8      608.12      586.54     26.35 o 
 -14   4   8      826.15      803.29     29.06 o 
 -13   4   8      340.90      372.83     18.76 o 
 -12   4   8       71.89       53.38     12.39 o 
 -11   4   8      810.95      851.70     42.38 o 
 -10   4   8      706.61      673.10     24.19 o 
  -9   4   8     1419.01     1323.07     27.60 o 
  -8   4   8      919.14      871.49     21.32 o 
  -7   4   8        0.42       -1.21      6.13 o 
  -6   4   8      239.94      263.70     16.49 o 
  -5   4   8       23.60       29.28      5.49 o 
  -4   4   8      348.05      337.05     12.78 o 
  -3   4   8      694.26      813.77     19.95 o 
  -2   4   8      149.60      146.16     12.91 o 
  -1   4   8       67.10       95.12     10.98 o 
   0   4   8      437.49      413.56     18.03 o 
   1   4   8        1.82       -4.60      6.50 o 
   2   4   8      506.51      532.51     38.60 o 
   3   4   8      888.67      987.84     32.11 o 
   4   4   8      657.21      796.04     29.66 o 
   5   4   8      302.08      199.26     23.79 o 
   6   4   8      229.34      278.71     22.32 o 
   7   4   8      156.10      180.99     19.86 o 
   8   4   8       22.71       34.42     11.30 o 
   9   4   8      600.30      522.60     41.75 o 
  10   4   8      306.00      310.37     29.98 o 
  11   4   8      203.45      182.22     25.10 o 
  12   4   8       40.54       37.54     14.95 o 
  13   4   8      140.33      159.82     25.13 o 
  14   4   8     1181.57     1305.35     57.62 o 
  15   4   8        2.68       16.31     14.65 o 
  16   4   8       20.17       52.89     19.30 o 
  17   4   8       47.14       44.00     17.94 o 
 -20   5   8      169.24      185.37     20.91 o 
 -19   5   8      150.10      190.18     21.63 o 
 -18   5   8       54.72       66.94     18.67 o 
 -17   5   8        0.01        2.25      9.12 o 
 -16   5   8      176.61      211.93     19.75 o 
 -15   5   8      444.39      479.75     26.38 o 
 -14   5   8       98.14      100.46     14.13 o 
 -13   5   8        0.00       -4.11      7.31 o 
 -12   5   8        1.31       -1.67      7.06 o 
 -11   5   8     2219.99     2187.50     45.64 o 
 -10   5   8      299.47      256.47     17.30 o 
  -9   5   8     1031.03     1010.88     28.06 o 
  -8   5   8     1566.83     1668.17     31.42 o 
  -7   5   8      213.66      207.75     12.88 o 
  -6   5   8      165.03      148.91     10.51 o 
  -5   5   8     1054.90     1161.21     27.88 o 
  -4   5   8     1631.44     1664.53     39.37 o 
  -3   5   8     1971.62     2025.30     43.63 o 
  -2   5   8      285.93      350.86     19.71 o 
  -1   5   8      228.23      203.28     22.45 o 
   0   5   8      880.53      910.54     39.80 o 
   1   5   8      735.06      770.35     29.64 o 
   2   5   8     1231.58     1126.16     35.93 o 
   3   5   8        7.97       -3.28      9.07 o 
   4   5   8      894.60      881.36     33.03 o 
   5   5   8      935.09      842.23     32.61 o 
   6   5   8      453.20      435.57     25.91 o 
   7   5   8       12.32       13.77     10.18 o 
   8   5   8      463.83      461.76     28.62 o 
   9   5   8      218.03      257.82     23.74 o 
  10   5   8       46.46       68.15     16.24 o 
  11   5   8      174.15      213.17     41.29 o 
  12   5   8      154.96      193.37     23.65 o 
  13   5   8        0.72       -1.29     11.65 o 
  14   5   8       61.85       60.04     22.11 o 
  15   5   8        7.39       38.40     19.44 o 
  16   5   8      272.93      263.78     38.03 o 
 -19   6   8       18.35       20.50     12.39 o 
 -18   6   8      257.83      234.27     23.07 o 
 -17   6   8      229.99      278.63     23.95 o 
 -16   6   8      333.98      334.68     28.52 o 
 -15   6   8        2.42        7.95      9.78 o 
 -14   6   8        0.33        7.69      9.32 o 
 -13   6   8      178.97      200.41     19.02 o 
 -12   6   8       55.45       43.49     11.63 o 
 -11   6   8      309.19      307.84     25.33 o 
 -10   6   8       50.14       48.71     10.16 o 
  -9   6   8       42.08       33.88     18.17 o 
  -8   6   8        0.09       15.47     10.16 o 
  -7   6   8       62.47       68.29     13.09 o 
  -6   6   8      115.87      138.47     14.83 o 
  -5   6   8       64.65       77.07     28.04 o 
  -4   6   8       52.68       46.78     24.89 o 
  -3   6   8      246.38      272.73     25.35 o 
  -2   6   8      869.52      814.08     37.30 o 
  -1   6   8     1944.65     1936.43     58.08 o 
   0   6   8       12.90       -9.30     12.07 o 
   1   6   8      771.86      709.47     37.06 o 
   2   6   8     1368.85     1353.95     55.48 o 
   3   6   8     1151.41     1029.64     36.41 o 
   4   6   8      197.12      218.12     20.92 o 
   5   6   8       80.08       82.37     15.20 o 
   6   6   8      201.21      189.00     20.74 o 
   7   6   8       23.27        0.68     17.14 o 
   8   6   8        4.46       59.46     24.16 o 
   9   6   8      381.60      293.35     27.22 o 
  10   6   8      257.01      272.41     37.53 o 
  11   6   8      358.22      408.31     33.20 o 
  12   6   8       64.16       43.04     14.34 o 
  13   6   8       38.05       37.66     16.48 o 
  14   6   8       96.19      105.53     20.80 o 
  15   6   8        5.31       19.72     14.53 o 
 -17   7   8        0.51       30.26     15.85 o 
 -16   7   8        7.75       30.04     16.21 o 
 -15   7   8        1.89       11.42     14.45 o 
 -14   7   8       24.70       28.03     14.08 o 
 -13   7   8       28.45       18.28     15.65 o 
 -12   7   8      253.36      248.63     24.37 o 
 -11   7   8       12.12       28.78     13.17 o 
 -10   7   8        0.41      -14.78     24.74 o 
  -9   7   8      154.02      203.67     43.16 o 
  -8   7   8      118.57       39.03     29.97 o 
  -7   7   8        0.82      -21.76     22.70 o 
  -6   7   8       93.71       79.59     32.41 o 
  -5   7   8        3.65       20.66     26.71 o 
  -4   7   8       71.10       64.80     29.07 o 
  -3   7   8      404.64      468.22     55.03 o 
  -2   7   8        0.33      -19.40     19.40 o 
  -1   7   8      162.18      123.67     33.26 o 
   0   7   8      422.54      419.46     51.92 o 
   1   7   8      179.65      174.77     28.03 o 
   2   7   8      803.45      828.07     42.43 o 
   3   7   8       55.03       63.82     18.96 o 
   4   7   8      767.23      734.62     33.99 o 
   5   7   8      107.79       94.62     24.06 o 
   6   7   8      121.41      140.59     20.34 o 
   7   7   8        4.60        0.48     10.50 o 
   8   7   8        6.49       -0.78     11.15 o 
   9   7   8       42.09        0.38     12.72 o 
  10   7   8       19.17       47.35     15.88 o 
  11   7   8      295.11      282.29     35.92 o 
  12   7   8      184.28      211.20     26.60 o 
  13   7   8       57.16       36.27     18.03 o 
 -14   8   8       27.18       55.35     32.76 o 
 -13   8   8        7.18      -11.49     25.20 o 
 -12   8   8      242.51      171.68     45.04 o 
 -11   8   8      374.95      355.63     57.55 o 
 -10   8   8       52.99       65.27     34.35 o 
  -9   8   8      174.75      156.48     40.36 o 
  -8   8   8      241.36      216.42     45.48 o 
  -7   8   8       55.42       19.91     27.49 o 
  -6   8   8        0.59       -8.09     23.24 o 
  -5   8   8        4.49       -7.76     24.01 o 
  -4   8   8      195.68      215.43     41.58 o 
  -3   8   8      344.56      345.14     49.48 o 
  -2   8   8      164.73      225.91     44.62 o 
  -1   8   8      215.09      188.47     40.14 o 
   0   8   8      790.54      711.90     61.94 o 
   1   8   8       75.08       75.44     31.01 o 
   2   8   8       43.21       68.95     31.19 o 
   3   8   8       42.02       47.56     30.10 o 
   4   8   8        0.05       12.24     25.02 o 
   5   8   8      203.12      141.43     26.29 o 
   6   8   8      278.92      293.03     27.72 o 
   7   8   8       35.36       52.09     15.90 o 
   8   8   8        0.00       -1.97     13.25 o 
   9   8   8        0.00        2.69     13.51 o 
  10   8   8       30.82       29.37     15.83 o 
 -10   9   8       12.33       42.14     32.81 o 
  -9   9   8       18.52       38.87     31.58 o 
  -8   9   8       46.37       73.65     34.41 o 
  -7   9   8      112.05      106.08     39.58 o 
  -6   9   8        1.01        3.49     27.64 o 
  -5   9   8       59.76      101.46     36.23 o 
  -4   9   8      254.66      252.50     47.74 o 
  -3   9   8      339.02      248.86     46.75 o 
  -2   9   8      120.35      107.17     36.26 o 
  -1   9   8       26.41       25.57     28.57 o 
   0   9   8      191.69      186.80     42.99 o 
   1   9   8      430.48      432.28     59.78 o 
   2   9   8      445.20      564.25     67.56 o 
   3   9   8       21.43       55.04     33.42 o 
   4   9   8        1.92       -2.02     27.16 o 
   5   9   8       33.99       27.46     30.11 o 
   6   9   8        2.74       56.37     32.91 o 
   7   9   8        0.06      -17.33     26.84 o 
 -23   1   9        0.17       18.44     10.37 o 
 -22   1   9       75.66       89.55     14.51 o 
 -21   1   9      118.96      115.68     14.92 o 
 -20   1   9       56.34       58.97     13.57 o 
 -19   1   9       30.92       32.34      9.90 o 
 -18   1   9      295.93      271.82     17.37 o 
 -17   1   9      342.27      340.59     20.36 o 
 -16   1   9       73.66       70.16     10.86 o 
 -15   1   9        4.02       -0.84      6.55 o 
 -14   1   9        6.89       10.47      7.23 o 
 -13   1   9      230.41      224.83     20.15 o 
 -12   1   9      248.83      241.20     15.56 o 
 -11   1   9        7.62        4.81      7.41 o 
 -10   1   9     1006.46      924.60     22.90 o 
  -9   1   9     1246.66     1119.69     24.08 o 
  -8   1   9      566.22      518.61     27.88 o 
  -7   1   9      128.01      149.16     14.59 o 
  -6   1   9     1358.71     1572.39     43.14 o 
  -5   1   9      486.66      587.52     17.59 o 
  -4   1   9      310.41      286.48     14.90 o 
  -3   1   9      159.68      211.71     13.36 o 
  -2   1   9        0.73       -4.49      4.49 o 
  -1   1   9     6021.39     6726.66    118.49 o 
   0   1   9      313.57      348.14     13.15 o 
   1   1   9       34.03       70.50      7.61 o 
   2   1   9      538.86      666.29     14.87 o 
   3   1   9     1270.05     1449.70     24.03 o 
   4   1   9       47.28       65.81      7.08 o 
   5   1   9        0.37       -0.58      3.97 o 
   6   1   9       53.08       52.29     12.74 o 
   7   1   9       44.91       40.14      7.63 o 
   8   1   9      118.24      124.70     11.53 o 
   9   1   9     2033.62     2144.50     44.82 o 
  10   1   9     2783.87     2769.09     49.78 o 
  11   1   9      287.19      288.08     19.60 o 
  12   1   9       22.46       18.89      8.03 o 
  13   1   9       97.74       99.64     12.94 o 
  14   1   9      279.97      274.62     20.50 o 
  15   1   9      308.23      332.90     23.05 o 
  16   1   9       67.12       65.26     21.90 o 
  17   1   9        0.53        1.80      9.18 o 
  18   1   9       76.95       40.09     26.90 o 
  19   1   9       47.32       52.91     15.26 o 
 -23   2   9      173.05      214.54     22.85 o 
 -22   2   9        0.12       14.77      9.60 o 
 -21   2   9       15.07       20.28     10.43 o 
 -20   2   9       74.63       81.52     13.40 o 
 -19   2   9      289.41      257.32     19.21 o 
 -18   2   9       14.02       27.51      9.34 o 
 -17   2   9        8.84       11.93      7.76 o 
 -16   2   9      586.80      609.58     25.56 o 
 -15   2   9     1030.35      902.76     26.79 o 
 -14   2   9      196.48      224.82     15.71 o 
 -13   2   9     1473.29     1557.71     50.72 o 
 -12   2   9      377.95      356.16     17.21 o 
 -11   2   9     1747.57     1502.99     31.77 o 
 -10   2   9      181.85      195.90     15.74 o 
  -9   2   9      206.27      188.89     11.81 o 
  -8   2   9      740.88      724.67     20.85 o 
  -7   2   9      525.25      406.06     15.47 o 
  -6   2   9       97.80      123.79      9.60 o 
  -5   2   9     1875.83     1792.47     35.48 o 
  -4   2   9        0.38       -2.43      5.78 o 
  -3   2   9     2552.80     2602.43     47.97 o 
  -2   2   9      669.81      687.54     22.27 o 
  -1   2   9     1304.06     1372.77     32.26 o 
   0   2   9     1611.50     1665.11     30.89 o 
   1   2   9      249.11      256.97     12.84 o 
   2   2   9       27.49       23.96      6.43 o 
   3   2   9      624.75      658.93     19.38 o 
   4   2   9     1365.84     1411.87     24.58 o 
   5   2   9      373.10      399.78     14.51 o 
   6   2   9      997.96     1211.94     26.73 o 
   7   2   9        0.80       -4.33      4.33 o 
   8   2   9      353.21      385.47     17.15 o 
   9   2   9      135.41      147.79     12.79 o 
  10   2   9      432.63      422.73     19.35 o 
  11   2   9     1056.55     1121.05     48.25 o 
  12   2   9      480.61      482.04     23.59 o 
  13   2   9      215.79      203.53     22.94 o 
  14   2   9       58.87       60.54     14.50 o 
  15   2   9       84.44      107.38     21.42 o 
  16   2   9      222.52      209.62     28.91 o 
  17   2   9       16.03       29.57     15.36 o 
  18   2   9       53.45       32.41     17.76 o 
 -22   3   9       18.38       26.15     10.97 o 
 -21   3   9       58.20       70.76     15.24 o 
 -20   3   9        0.83       -8.95      8.95 o 
 -19   3   9       50.29       68.04     13.67 o 
 -18   3   9       97.27      115.66     13.65 o 
 -17   3   9      599.96      625.05     25.23 o 
 -16   3   9      519.88      501.41     22.68 o 
 -15   3   9      989.54      939.58     28.06 o 
 -14   3   9        0.72       -6.14      6.14 o 
 -13   3   9      175.90      179.40     13.99 o 
 -12   3   9      532.96      526.79     19.74 o 
 -11   3   9      119.53      116.83     11.29 o 
 -10   3   9      586.21      521.05     18.39 o 
  -9   3   9      751.93      610.59     18.76 o 
  -8   3   9      569.14      522.15     18.68 o 
  -7   3   9      493.33      482.35     15.19 o 
  -6   3   9      608.70      607.62     17.81 o 
  -5   3   9     1306.60     1276.31     26.84 o 
  -4   3   9       47.91       58.82      9.63 o 
  -3   3   9     5530.92     6062.38     91.78 o 
  -2   3   9     2724.67     2839.59     52.17 o 
  -1   3   9     1014.68      994.94     27.10 o 
   0   3   9      381.65      428.00     21.15 o 
   1   3   9      236.84      287.89     14.04 o 
   2   3   9     1596.32     1703.84     34.92 o 
   3   3   9     1336.11     1331.77     38.88 o 
   4   3   9       50.62       64.02     10.27 o 
   5   3   9     2059.42     2172.06     40.89 o 
   6   3   9     2602.73     2706.73     53.92 o 
   7   3   9      736.91      638.13     46.83 o 
   8   3   9      293.75      275.90     26.25 o 
   9   3   9      416.56      356.99     30.22 o 
  10   3   9      214.67      199.99     70.26 o 
  11   3   9       24.85        4.36     14.61 o 
  12   3   9      312.66      350.23     33.54 o 
  13   3   9      169.54      185.47     25.41 o 
  14   3   9      587.24      602.97     39.01 o 
  15   3   9       45.64       22.50     19.24 o 
  16   3   9      204.05      186.66     28.81 o 
  17   3   9      105.47      119.02     25.54 o 
  18   3   9      258.51      303.63     37.37 o 
 -21   4   9       74.13       89.53     16.23 o 
 -20   4   9        0.58        1.65      9.35 o 
 -19   4   9        6.28        4.13     11.77 o 
 -18   4   9       55.75       47.85     12.96 o 
 -17   4   9        5.10       14.02      9.67 o 
 -16   4   9      100.47      100.54     15.58 o 
 -15   4   9      940.92      946.43     32.34 o 
 -14   4   9       19.71        7.86     12.85 o 
 -13   4   9       17.55        2.21      6.75 o 
 -12   4   9      729.56      754.79     22.73 o 
 -11   4   9      440.92      446.88     20.33 o 
 -10   4   9       64.83       79.96      9.58 o 
  -9   4   9        1.06       -7.60      7.60 o 
  -8   4   9      568.30      574.02     17.66 o 
  -7   4   9       17.99        9.14      5.13 o 
  -6   4   9        1.48        0.97      4.47 o 
  -5   4   9        0.57        1.87      5.09 o 
  -4   4   9      251.43      238.14     17.10 o 
  -3   4   9       39.05       32.62      9.45 o 
  -2   4   9       68.98       78.47     11.33 o 
  -1   4   9      612.68      660.20     33.21 o 
   0   4   9      690.50      739.79     24.88 o 
   1   4   9        8.81        3.09      5.61 o 
   2   4   9      319.67      309.68     35.08 o 
   3   4   9        4.48       -5.48     28.93 o 
   4   4   9      896.96      944.52     33.16 o 
   5   4   9     1478.71     1401.18     44.51 o 
   6   4   9      670.08      677.68     30.35 o 
   7   4   9       74.40       73.85     13.95 o 
   8   4   9      327.97      348.62     25.74 o 
   9   4   9      440.59      431.91     29.17 o 
  10   4   9        1.88        1.17     11.42 o 
  11   4   9       51.20       41.59     16.63 o 
  12   4   9     1342.78     1446.45     64.79 o 
  13   4   9      895.12      928.88     77.06 o 
  14   4   9       97.03      100.80     22.41 o 
  15   4   9        0.20      -12.04     12.04 o 
  16   4   9       69.44       62.85     19.55 o 
  17   4   9       56.98       35.19     27.37 o 
 -20   5   9        8.10       18.01     12.49 o 
 -19   5   9       22.09       17.79     12.52 o 
 -18   5   9        4.86       10.20     10.47 o 
 -17   5   9        5.08        4.44      9.36 o 
 -16   5   9       12.01       12.24     10.03 o 
 -15   5   9       14.10       -5.49      9.48 o 
 -14   5   9       30.59       33.41     10.77 o 
 -13   5   9       39.80       54.16     11.42 o 
 -12   5   9      245.81      222.78     25.30 o 
 -11   5   9      188.19      174.16     15.66 o 
 -10   5   9        0.03        2.06      6.91 o 
  -9   5   9        6.16        7.87      5.74 o 
  -8   5   9       20.32       33.03      7.17 o 
  -7   5   9      770.51      807.89     25.11 o 
  -6   5   9       98.48       93.59     14.88 o 
  -5   5   9      176.04      198.89     28.38 o 
  -4   5   9        1.55       11.15     15.37 o 
  -3   5   9       19.92       14.96      9.74 o 
  -2   5   9     1228.47     1306.83     47.41 o 
  -1   5   9     1064.33     1082.05     44.03 o 
   0   5   9     1309.40     1250.52     51.36 o 
   1   5   9       98.23      143.10     36.50 o 
   2   5   9       96.22       84.82     16.28 o 
   3   5   9       63.99       74.03     13.61 o 
   4   5   9       54.24       45.46     12.42 o 
   5   5   9      109.40      103.54     15.97 o 
   6   5   9        0.10       -5.59      5.59 o 
   7   5   9        5.37        2.95     10.95 o 
   8   5   9      115.54       93.05     16.67 o 
   9   5   9        0.88       -4.59      9.21 o 
  10   5   9       10.99      -10.37     10.37 o 
  11   5   9      175.10      125.16     19.74 o 
  12   5   9        7.44       -3.73     10.82 o 
  13   5   9      187.62      171.93     22.65 o 
  14   5   9        2.18      -10.79     10.79 o 
  15   5   9       47.79       42.17     19.35 o 
  16   5   9        3.84       13.24     15.29 o 
 -19   6   9      241.35      227.38     22.84 o 
 -18   6   9      160.38      208.24     21.76 o 
 -17   6   9       96.26       84.96     16.65 o 
 -16   6   9       46.39       66.67     19.62 o 
 -15   6   9      510.40      572.94     28.97 o 
 -14   6   9      549.31      518.90     27.33 o 
 -13   6   9       24.24       47.84     13.75 o 
 -12   6   9      189.01      185.48     21.79 o 
 -11   6   9       44.71       40.95     16.93 o 
 -10   6   9       42.99       57.64     13.88 o 
  -9   6   9        3.31       34.29     12.34 o 
  -8   6   9        0.04        2.71      9.79 o 
  -7   6   9        0.76        7.77     12.73 o 
  -6   6   9       71.05       91.91     30.07 o 
  -5   6   9      291.56      273.09     41.41 o 
  -4   6   9       12.76        5.40     12.69 o 
  -3   6   9      736.88      811.95     38.94 o 
  -2   6   9     2419.64     2519.86     68.85 o 
  -1   6   9       61.88       84.73     17.96 o 
   0   6   9      613.96      615.69     36.49 o 
   1   6   9       95.50       83.37     30.93 o 
   2   6   9        0.24       -0.60     13.33 o 
   3   6   9        8.96        3.23     10.18 o 
   4   6   9      628.60      611.09     30.93 o 
   5   6   9      350.02      378.95     28.17 o 
   6   6   9        7.51       -2.00     10.62 o 
   7   6   9      334.01      305.86     27.34 o 
   8   6   9      529.40      502.29     33.82 o 
   9   6   9      215.19      249.71     29.89 o 
  10   6   9      227.51      224.33     25.26 o 
  11   6   9       85.66       57.50     17.28 o 
  12   6   9      467.78      504.64     37.12 o 
  13   6   9      288.52      268.19     30.06 o 
  14   6   9        1.25       19.51     14.14 o 
 -17   7   9       64.63       78.93     18.65 o 
 -16   7   9       31.49       34.71     24.89 o 
 -15   7   9       17.56       10.43     14.83 o 
 -14   7   9       84.24       58.72     17.32 o 
 -13   7   9       21.28       20.28     15.00 o 
 -12   7   9       10.57       15.15     20.55 o 
 -11   7   9        4.73       20.26     13.48 o 
 -10   7   9      262.70      276.68     48.77 o 
  -9   7   9      202.40      164.92     41.75 o 
  -8   7   9       23.29      -17.38     27.07 o 
  -7   7   9       83.33      108.28     34.78 o 
  -6   7   9      433.74      399.12     53.18 o 
  -5   7   9      311.31      271.21     45.42 o 
  -4   7   9       50.62       42.00     27.63 o 
  -3   7   9     1349.45     1452.78     83.84 o 
  -2   7   9     2036.52     1908.77     96.15 o 
  -1   7   9     1617.19     1484.82     84.98 o 
   0   7   9      416.48      418.37     34.53 o 
   1   7   9      125.79      167.03     24.80 o 
   2   7   9      900.52      852.67     52.05 o 
   3   7   9      214.50      312.47     32.28 o 
   4   7   9      252.57      242.00     24.42 o 
   5   7   9       29.84       12.84     12.59 o 
   6   7   9        1.02       -1.74     13.27 o 
   7   7   9       36.02       29.35     14.24 o 
   8   7   9       62.53       45.59     15.04 o 
   9   7   9        0.03       -6.11     10.74 o 
  10   7   9       69.57       71.32     18.05 o 
  11   7   9        1.21       32.49     15.02 o 
  12   7   9       61.39       66.75     24.35 o 
 -14   8   9       35.59       77.70     36.42 o 
 -13   8   9        6.22        4.63     27.52 o 
 -12   8   9      141.27       92.30     37.84 o 
 -11   8   9      167.28       79.97     36.77 o 
 -10   8   9        2.85        7.34     30.23 o 
  -9   8   9        5.68      -10.45     25.96 o 
  -8   8   9      421.29      394.83     56.12 o 
  -7   8   9       93.91       46.72     30.43 o 
  -6   8   9        0.33      -22.92     22.92 o 
  -5   8   9        3.47        9.36     26.16 o 
  -4   8   9      278.98      166.70     39.13 o 
  -3   8   9      544.01      492.36     59.72 o 
  -2   8   9      213.11      120.06     35.69 o 
  -1   8   9      140.47      151.87     37.51 o 
   0   8   9      657.85      547.38     61.93 o 
   1   8   9      106.32      137.00     37.34 o 
   2   8   9       49.69       87.54     33.25 o 
   3   8   9      416.84      309.05     50.54 o 
   4   8   9      201.43      184.97     42.97 o 
   5   8   9        1.60        2.40     17.38 o 
   6   8   9        0.54      -11.97     11.97 o 
   7   8   9        0.09       -4.46     12.20 o 
   8   8   9        0.56       -7.64     12.30 o 
   9   8   9        7.15        0.14     13.21 o 
  10   8   9      268.42      317.30     31.74 o 
 -10   9   9      879.26      962.27     79.99 o 
  -9   9   9      285.27      164.75     43.19 o 
  -8   9   9       11.44       -8.91     28.49 o 
  -7   9   9       33.06       31.68     30.04 o 
  -6   9   9       56.85       47.73     33.98 o 
  -5   9   9       16.29      -20.88     24.60 o 
  -4   9   9       63.11       81.88     34.62 o 
  -3   9   9       82.22       81.72     33.61 o 
  -2   9   9        0.03       -2.56     27.56 o 
  -1   9   9       60.01       80.12     35.42 o 
   0   9   9        0.42        7.98     28.43 o 
   1   9   9       22.62       25.50     30.02 o 
   2   9   9        1.99      -22.97     22.97 o 
   3   9   9      127.09       71.27     33.73 o 
   4   9   9       27.68       56.06     34.49 o 
   5   9   9       61.68       33.13     31.69 o 
   6   9   9      106.55       84.91     37.83 o 
 -23   0  10      265.15      327.46     29.87 o 
 -22   0  10      554.43      586.60     38.75 o 
 -21   0  10      287.73      300.24     32.81 o 
 -20   0  10      210.45      221.30     34.45 o 
 -19   0  10       23.82       41.57     24.23 o 
 -18   0  10       18.75       21.12     21.15 o 
 -17   0  10       23.63       20.62     11.20 o 
 -16   0  10       42.17       26.44     11.41 o 
 -15   0  10        0.04       -2.23      9.33 o 
 -14   0  10     1147.44     1105.86     65.27 o 
 -13   0  10        0.30       16.92     12.76 o 
 -12   0  10     3141.52     2839.36     73.71 o 
 -11   0  10      637.29      540.25     40.63 o 
 -10   0  10     1584.53     1438.90     54.40 o 
  -9   0  10     1428.83     1304.72     41.98 o 
  -8   0  10      204.06      268.41     21.33 o 
  -7   0  10     1457.21     1547.46     70.01 o 
  -6   0  10     3316.93     3247.96     69.10 o 
  -5   0  10     8695.46     8894.29    151.28 o 
  -4   0  10      501.90      613.06     26.31 o 
  -3   0  10      477.75      633.97     24.80 o 
  -2   0  10     9271.80     9776.49    160.87 o 
  -1   0  10     6538.89     7271.62    218.83 o 
   0   0  10      945.37      911.36     29.68 o 
   1   0  10     4150.06     4541.28     68.08 o 
   2   0  10     1570.61     1661.55     33.31 o 
   3   0  10        2.65       -3.52      6.16 o 
   4   0  10      335.55      318.37     18.99 o 
   5   0  10        0.93       -2.62      5.88 o 
   6   0  10     2002.56     1869.69     49.87 o 
   7   0  10     1805.24     1819.06    143.54 o 
   9   0  10       45.66       45.14     15.61 o 
  11   0  10       53.31       19.61     37.06 o 
  12   0  10      459.74      203.16     34.90 o 
  13   0  10      938.19      850.44     41.04 o 
  14   0  10     1119.10     1349.48     97.63 o 
  15   0  10       84.59       98.35     24.31 o 
  16   0  10      176.51      186.52     26.36 o 
  17   0  10      506.90      577.13     45.35 o 
  18   0  10       91.16      120.34     24.53 o 
 -23   1  10      147.40      162.43     18.20 o 
 -22   1  10       21.82       37.66     11.85 o 
 -21   1  10       28.17       41.84     11.82 o 
 -20   1  10      180.24      182.39     17.03 o 
 -19   1  10       34.83       19.64     11.11 o 
 -18   1  10       51.76       34.81     10.18 o 
 -17   1  10       14.18       19.49      8.20 o 
 -16   1  10        1.85       -6.77      6.77 o 
 -15   1  10      274.95      231.58     19.43 o 
 -14   1  10       85.09       87.14     11.85 o 
 -13   1  10       22.64       46.84      9.40 o 
 -12   1  10      809.52      827.83     24.01 o 
 -11   1  10       84.09       90.98     11.14 o 
 -10   1  10      647.54      583.07     21.33 o 
  -9   1  10      204.88      236.66     14.79 o 
  -8   1  10      117.85      105.78     11.39 o 
  -7   1  10      990.50      992.24     24.25 o 
  -6   1  10      118.75       63.51      8.16 o 
  -5   1  10       12.85       14.64      5.73 o 
  -4   1  10     2693.48     2652.62     40.78 o 
  -3   1  10      746.18      899.62     25.57 o 
  -2   1  10     3521.98     3809.98     82.66 o 
  -1   1  10     1257.78     1554.38     79.12 o 
   0   1  10     5310.88     5740.97     80.58 o 
   1   1  10     1748.09     1979.34     34.39 o 
   2   1  10      709.28      762.60     18.09 o 
   3   1  10       15.58       11.92      4.27 o 
   4   1  10     1569.91     1523.27     29.36 o 
   5   1  10       79.96       79.20      8.64 o 
   6   1  10      981.39     1113.56     26.09 o 
   7   1  10     1049.93     1093.42     27.63 o 
   8   1  10     1475.25     1468.41     32.57 o 
   9   1  10      902.53      938.64     26.88 o 
  10   1  10      617.92      572.08     21.82 o 
  11   1  10      121.59      101.53     12.36 o 
  12   1  10       21.54       36.74     10.04 o 
  13   1  10        1.46        6.95      7.87 o 
  14   1  10      201.27      216.74     18.87 o 
  15   1  10      431.60      454.53     26.43 o 
  16   1  10      359.13      443.12     27.46 o 
  17   1  10       63.50       49.83     14.88 o 
  18   1  10        4.51       -2.16     21.19 o 
 -23   2  10      175.05      211.05     27.10 o 
 -22   2  10       44.97       68.43     17.17 o 
 -21   2  10       77.48       69.51     13.51 o 
 -20   2  10       41.72       24.46     10.38 o 
 -19   2  10       12.77       14.11      9.26 o 
 -18   2  10        3.03        4.17      8.57 o 
 -17   2  10      307.52      255.61     18.23 o 
 -16   2  10        5.23        0.74      9.49 o 
 -15   2  10      996.41      926.41     27.11 o 
 -14   2  10     4169.84     3880.38     59.47 o 
 -13   2  10     1875.34     1625.22     51.16 o 
 -12   2  10     1381.15     1307.25     30.21 o 
 -11   2  10      353.25      368.04     17.34 o 
 -10   2  10      211.49      166.53     12.05 o 
  -9   2  10       86.93      122.58     19.27 o 
  -8   2  10       53.21       39.33      8.01 o 
  -7   2  10      284.10      254.31     25.73 o 
  -6   2  10       26.67       29.65      6.40 o 
  -5   2  10       45.76       53.67      8.01 o 
  -4   2  10        0.00        0.17      6.59 o 
  -3   2  10      725.98      833.83     25.64 o 
  -2   2  10      205.70      200.77     14.64 o 
  -1   2  10       23.14       13.85     11.34 o 
   0   2  10      412.07      481.76     16.96 o 
   1   2  10       89.04      138.59     10.70 o 
   2   2  10       71.72       75.41      9.07 o 
   3   2  10       18.39       11.64      6.44 o 
   4   2  10      524.75      621.40     16.13 o 
   5   2  10        0.59       10.20      8.70 o 
   6   2  10     1167.42     1138.55     26.14 o 
   7   2  10      393.67      412.27     17.11 o 
   8   2  10        4.29        2.89     10.00 o 
   9   2  10       34.29       27.70      7.78 o 
  10   2  10      437.34      419.23     19.97 o 
  11   2  10      106.82       69.06     13.70 o 
  12   2  10      224.81      225.64     21.67 o 
  13   2  10       78.75       55.45     17.70 o 
  14   2  10        8.74       -8.23     10.55 o 
  15   2  10        3.45       -2.54     12.06 o 
  16   2  10       72.69       57.50     19.76 o 
  17   2  10       11.67        2.54     15.02 o 
  18   2  10      204.27      206.33     31.61 o 
 -22   3  10       59.53       74.39     14.33 o 
 -21   3  10       99.16      104.89     17.70 o 
 -20   3  10       51.28       72.29     21.08 o 
 -19   3  10        5.64       20.41     11.46 o 
 -18   3  10      127.04      146.81     14.91 o 
 -17   3  10      184.55      194.52     17.27 o 
 -16   3  10      489.09      494.27     22.79 o 
 -15   3  10       17.48       22.53      8.78 o 
 -14   3  10       37.06       26.43      7.97 o 
 -13   3  10       54.72       50.34     12.54 o 
 -12   3  10      103.66       80.07     10.59 o 
 -11   3  10     1736.51     1572.50     43.54 o 
 -10   3  10      322.48      353.27     16.54 o 
  -9   3  10     1433.13     1450.41     29.22 o 
  -8   3  10      914.49      976.29     29.12 o 
  -7   3  10       95.32       96.45     11.43 o 
  -6   3  10       61.75       68.40      7.90 o 
  -5   3  10       41.12       39.26      5.94 o 
  -4   3  10       24.78       22.91      8.61 o 
  -3   3  10       17.71       12.78      7.90 o 
  -2   3  10        3.10       -1.17      7.14 o 
  -1   3  10       73.79       86.68     11.73 o 
   0   3  10       74.69       72.92     11.29 o 
   1   3  10      464.74      460.32     17.78 o 
   2   3  10     1665.99     1820.11     35.46 o 
   3   3  10      171.11      261.44     15.39 o 
   4   3  10       81.98       76.83     10.35 o 
   5   3  10      804.34      748.57     41.25 o 
   6   3  10     1439.11     1459.06     33.76 o 
   7   3  10      115.93      105.67     15.50 o 
   8   3  10     1239.32     1204.31     46.94 o 
   9   3  10       55.75       38.18     27.33 o 
  10   3  10       10.26        1.26     11.05 o 
  11   3  10      109.46      135.57     22.17 o 
  12   3  10        0.08        2.19     11.86 o 
  13   3  10       11.73       11.35     12.76 o 
  14   3  10      140.82      190.43     30.24 o 
  15   3  10       46.66       27.03     15.67 o 
  16   3  10        9.04       12.65     14.43 o 
  17   3  10       45.92       38.08     19.25 o 
 -21   4  10        7.71        6.45     11.01 o 
 -20   4  10       40.21      205.13    145.40 o 
 -19   4  10        7.36       -5.80      9.62 o 
 -18   4  10      521.34      541.88     31.23 o 
 -17   4  10      527.66      610.39     29.69 o 
 -16   4  10      324.06      252.67     21.39 o 
 -15   4  10       50.51       47.15     10.46 o 
 -14   4  10      486.41      541.28     22.33 o 
 -13   4  10     1506.16     1540.78     34.70 o 
 -12   4  10       81.08       63.95      9.53 o 
 -11   4  10      205.15      178.65     19.20 o 
 -10   4  10        5.26        5.57      8.15 o 
  -9   4  10      419.94      501.83     36.71 o 
  -8   4  10      358.08      362.34     15.42 o 
  -7   4  10      200.74      212.94     12.78 o 
  -6   4  10        5.36       24.82      9.95 o 
  -5   4  10      327.63      388.21     20.77 o 
  -4   4  10     1639.50     1704.65     40.92 o 
  -3   4  10     1821.60     1810.74     41.42 o 
  -2   4  10      250.23      237.76     24.64 o 
  -1   4  10      151.35      187.52     15.22 o 
   0   4  10      456.55      455.13     30.23 o 
   1   4  10      167.36      146.96     11.89 o 
   2   4  10      186.08      188.72     18.05 o 
   3   4  10      496.85      473.45     57.48 o 
   4   4  10       69.02       57.98     13.27 o 
   5   4  10     1162.02     1107.89     47.92 o 
   6   4  10      139.51      145.41     17.56 o 
   7   4  10      587.66      545.18     28.07 o 
   8   4  10       87.38       89.27     15.72 o 
   9   4  10      321.50      271.35     24.12 o 
  10   4  10       89.18      105.50     16.95 o 
  11   4  10      302.40      296.72     45.20 o 
  12   4  10        9.62       10.73     12.98 o 
  13   4  10      108.01       86.92     20.73 o 
  14   4  10      420.92      447.96     75.92 o 
  15   4  10       13.23       -5.66     13.79 o 
  16   4  10        0.77       13.55     21.89 o 
 -20   5  10      196.87      250.91     23.91 o 
 -19   5  10       23.42       27.47     12.69 o 
 -18   5  10        4.30        5.94     12.44 o 
 -17   5  10       74.81       89.78     15.63 o 
 -16   5  10      232.79      301.90     23.46 o 
 -15   5  10      337.50      322.93     23.60 o 
 -14   5  10      119.74      166.42     17.80 o 
 -13   5  10       17.38       -2.87      7.58 o 
 -12   5  10      468.88      395.88     21.60 o 
 -11   5  10       94.33      102.65     13.50 o 
 -10   5  10        1.15        5.92      6.51 o 
  -9   5  10        0.23       -6.41      7.71 o 
  -8   5  10      533.53      557.46     22.59 o 
  -7   5  10      385.42      362.48     23.26 o 
  -6   5  10      378.71      364.79     27.86 o 
  -5   5  10      113.31      137.79     15.75 o 
  -4   5  10      802.86      722.70     28.05 o 
  -3   5  10      662.40      682.39     38.50 o 
  -2   5  10      514.47      553.69     42.80 o 
  -1   5  10      352.05      386.56     31.82 o 
   0   5  10     2966.97     2963.18     77.93 o 
   1   5  10     2055.56     2170.20     66.71 o 
   2   5  10      442.75      404.55     25.71 o 
   3   5  10      503.04      597.81     28.69 o 
   4   5  10     1732.66     1824.52     92.40 o 
   5   5  10      794.77      870.95     34.33 o 
   6   5  10      370.98      399.84     28.59 o 
   7   5  10       46.41       29.79     12.13 o 
   8   5  10        7.05       30.49     13.28 o 
   9   5  10       10.46       16.07     12.77 o 
  10   5  10      214.72      228.77     24.73 o 
  11   5  10      382.07      411.88     32.13 o 
  12   5  10      417.71      414.24     32.76 o 
  13   5  10        5.59        6.55     12.50 o 
  14   5  10       11.06       14.66     14.66 o 
  15   5  10       19.64        0.94     12.96 o 
 -19   6  10       12.24       19.99     12.69 o 
 -18   6  10      447.38      412.87     29.34 o 
 -17   6  10      329.65      359.97     30.45 o 
 -16   6  10      212.93      268.56     37.64 o 
 -15   6  10       19.80       13.73     24.42 o 
 -14   6  10      171.16      243.83     24.90 o 
 -13   6  10      487.03      496.94     33.61 o 
 -12   6  10       15.26       25.84     13.53 o 
 -11   6  10      585.10      520.26     31.17 o 
 -10   6  10     1462.69     1366.14     46.61 o 
  -9   6  10     1153.43     1083.94     52.51 o 
  -8   6  10     1300.67     1311.98     39.99 o 
  -7   6  10        1.05        5.49     11.92 o 
  -6   6  10      147.03       56.54     28.02 o 
  -5   6  10        5.15       25.76     14.49 o 
  -4   6  10       93.10       68.69     17.48 o 
  -3   6  10       30.25       30.98     17.57 o 
  -2   6  10       26.25       34.48     14.79 o 
  -1   6  10        0.21        5.28     12.87 o 
   0   6  10      594.73      622.74     36.13 o 
   1   6  10      334.67      315.39     31.02 o 
   2   6  10      243.30      228.40     27.97 o 
   3   6  10       97.50      106.70     28.76 o 
   4   6  10      139.11      164.44     20.43 o 
   5   6  10       65.63       40.92     13.74 o 
   6   6  10      170.46      191.53     21.61 o 
   7   6  10      178.72      140.41     20.25 o 
   8   6  10        0.05       -4.00     13.65 o 
   9   6  10       72.88       53.39     15.86 o 
  10   6  10       81.27       88.39     18.22 o 
  11   6  10        3.39        9.38     12.52 o 
  12   6  10        0.20       -8.21     11.84 o 
  13   6  10       96.64      141.54     28.90 o 
  14   6  10      750.09      850.37     70.36 o 
 -17   7  10       39.72       57.36     22.82 o 
 -16   7  10      153.62      177.77     31.92 o 
 -15   7  10      112.54       89.23     27.12 o 
 -14   7  10       52.18       57.71     17.11 o 
 -13   7  10       64.30       37.54     18.21 o 
 -12   7  10        0.04       -0.09     12.51 o 
 -11   7  10       79.65       61.43     31.90 o 
 -10   7  10       12.95        5.45     27.34 o 
  -9   7  10      702.56      553.97     64.70 o 
  -8   7  10      758.65      633.61     67.40 o 
  -7   7  10        8.44       22.62     28.50 o 
  -6   7  10      402.72      365.12     53.83 o 
  -5   7  10       43.91       34.09     29.83 o 
  -4   7  10       62.22       67.91     32.03 o 
  -3   7  10       19.61        7.31     26.07 o 
  -2   7  10       17.35      -11.85     24.04 o 
  -1   7  10      118.43       63.24     18.79 o 
   0   7  10      158.32      160.09     24.04 o 
   1   7  10       97.10       61.96     19.90 o 
   2   7  10      516.29      556.04     40.15 o 
   3   7  10       34.05        8.35     25.80 o 
   4   7  10       65.32       65.53     16.10 o 
   5   7  10        7.96       10.28     11.82 o 
   6   7  10       40.29       63.08     18.57 o 
   7   7  10       14.15      -11.61     11.61 o 
   8   7  10        7.19      -10.48     10.48 o 
   9   7  10       53.05       34.27     15.93 o 
  10   7  10       38.97       94.50     35.83 o 
  11   7  10        0.95      -11.88     11.88 o 
  12   7  10      128.34      115.75     23.41 o 
 -14   8  10       80.91       49.80     34.79 o 
 -13   8  10       43.92       -1.39     28.68 o 
 -12   8  10       45.55       98.32     37.60 o 
 -11   8  10       32.93       47.62     34.24 o 
 -10   8  10        0.64      -15.54     25.98 o 
  -9   8  10      112.42       78.77     36.72 o 
  -8   8  10       55.64       80.51     36.54 o 
  -7   8  10       59.59       45.94     32.48 o 
  -6   8  10       48.06       47.73     31.11 o 
  -5   8  10        2.00      -23.64     24.26 o 
  -4   8  10       20.08       17.91     27.53 o 
  -3   8  10        3.11      -12.70     24.33 o 
  -2   8  10      107.35       40.13     30.08 o 
  -1   8  10      654.31      628.39     67.46 o 
   0   8  10      131.05      153.77     40.66 o 
   1   8  10      558.45      439.17     58.35 o 
   2   8  10       12.65      -22.30     22.30 o 
   3   8  10      100.41       65.98     34.51 o 
   4   8  10      140.69      131.55     26.43 o 
   5   8  10      147.54      127.67     26.56 o 
   6   8  10       53.34       22.57     14.55 o 
   7   8  10      104.41      133.09     22.17 o 
   8   8  10        2.94        0.81     13.76 o 
   9   8  10        5.59       -1.75     13.70 o 
 -10   9  10       31.93       27.26     32.53 o 
  -9   9  10       89.29       33.33     32.78 o 
  -8   9  10      231.04      105.30     38.17 o 
  -7   9  10       17.10      -26.16     26.16 o 
  -6   9  10      112.05       90.51     38.76 o 
  -5   9  10      247.74      271.33     51.48 o 
  -4   9  10      353.96      334.50     56.18 o 
  -3   9  10      261.72      202.82     45.67 o 
  -2   9  10       42.02       55.11     33.06 o 
  -1   9  10       66.45       72.84     35.13 o 
   0   9  10        8.28      -25.19     25.44 o 
   1   9  10       31.50       38.73     30.68 o 
   2   9  10       49.97       45.45     32.94 o 
   3   9  10        0.02      -23.24     23.24 o 
   4   9  10        4.04        5.19     28.43 o 
   5   9  10        6.25       -3.09     28.12 o 
 -23   1  11       88.31      108.72     15.97 o 
 -22   1  11        1.62       -0.89      9.92 o 
 -21   1  11       40.09       30.91     11.08 o 
 -20   1  11      114.75      106.71     14.73 o 
 -19   1  11        8.88        0.14      7.94 o 
 -18   1  11        3.96       -6.33      8.92 o 
 -17   1  11      122.49      126.00     14.65 o 
 -16   1  11       22.23       21.89      8.43 o 
 -15   1  11      113.23      121.64     12.82 o 
 -14   1  11       85.23       91.91     12.67 o 
 -13   1  11        0.11        0.84     10.79 o 
 -12   1  11     1118.81     1115.05     31.45 o 
 -11   1  11       35.86       18.93      8.49 o 
 -10   1  11      758.69      763.26     55.88 o 
  -9   1  11      101.92       97.61     10.93 o 
  -8   1  11       37.60       27.21      7.69 o 
  -7   1  11       26.53       13.93      6.58 o 
  -6   1  11     2960.84     2942.02     48.52 o 
  -5   1  11     2170.56     2385.26     39.46 o 
  -4   1  11      393.89      505.91     16.46 o 
  -3   1  11     3842.70     3792.98     53.18 o 
  -2   1  11     1784.82     1756.31     37.88 o 
  -1   1  11       18.62        0.09      9.88 o 
   0   1  11      334.66      385.18     20.65 o 
   1   1  11     2308.30     2615.90     41.19 o 
   2   1  11     3516.58     3684.19     42.06 o 
   3   1  11     1616.83     1756.47     25.67 o 
   4   1  11        0.55       -4.44      4.44 o 
   5   1  11     1311.40     1389.97     26.62 o 
   6   1  11     1084.90     1077.13     32.52 o 
   7   1  11      324.98      270.02     16.41 o 
   8   1  11      317.68      319.05     17.47 o 
   9   1  11     2526.00     2494.84     56.53 o 
  10   1  11     1170.97     1098.17     30.29 o 
  11   1  11       14.99        8.20      7.87 o 
  12   1  11        0.15       -7.32      7.32 o 
  13   1  11        1.25        2.95      8.21 o 
  14   1  11        8.08       10.05     11.02 o 
  15   1  11      104.93      128.30     19.78 o 
  16   1  11      200.49      182.34     28.40 o 
  17   1  11      228.62      242.32     32.69 o 
  18   1  11        2.80        5.30     23.42 o 
 -23   2  11       30.29       34.59     13.20 o 
 -22   2  11      295.49      311.84     23.23 o 
 -21   2  11        7.30       22.27     10.48 o 
 -20   2  11       73.84       78.18     13.15 o 
 -19   2  11       27.71       28.79      9.66 o 
 -18   2  11       18.71       18.47      9.12 o 
 -17   2  11       33.49       33.76     10.00 o 
 -16   2  11      602.30      533.17     22.86 o 
 -15   2  11      845.28      746.47     24.79 o 
 -14   2  11      257.66      245.80     16.48 o 
 -13   2  11       64.97       74.65     10.55 o 
 -12   2  11     1737.49     1645.59     34.95 o 
 -11   2  11      603.44      598.65     24.88 o 
 -10   2  11       84.40      116.25     12.34 o 
  -9   2  11        7.64        0.95     15.44 o 
  -8   2  11     2628.19     2455.25     43.60 o 
  -7   2  11      552.58      566.29     32.76 o 
  -6   2  11      373.43      328.64     14.89 o 
  -5   2  11      297.60      219.82     14.07 o 
  -4   2  11     1330.93     1250.87     46.44 o 
  -3   2  11        0.17        0.98      7.24 o 
  -2   2  11      243.07      261.11     17.19 o 
  -1   2  11      207.66      208.35     15.72 o 
   0   2  11      319.32      355.49     19.41 o 
   1   2  11       11.75       25.27      6.85 o 
   2   2  11       16.34       15.40      6.95 o 
   3   2  11      248.46      255.67     16.60 o 
   4   2  11      858.10      863.48     24.93 o 
   5   2  11      855.76      760.36     23.90 o 
   6   2  11        3.92       -2.00      5.67 o 
   7   2  11      333.41      325.62     22.07 o 
   8   2  11      614.65      597.02     27.68 o 
   9   2  11      865.40      913.57     32.57 o 
  10   2  11        0.12       -8.07      8.07 o 
  11   2  11      100.38      110.77     17.57 o 
  12   2  11      895.08      802.91     64.15 o 
  13   2  11      209.34      185.84     26.56 o 
  14   2  11      120.86      115.35     23.62 o 
  15   2  11      367.64      455.58     41.25 o 
  16   2  11       79.84       99.38     23.24 o 
  17   2  11       91.10      101.87     24.36 o 
 -22   3  11      265.55      277.09     24.92 o 
 -21   3  11       53.30       55.70     13.61 o 
 -20   3  11       37.61       48.64     11.02 o 
 -19   3  11      120.36      109.40     14.19 o 
 -18   3  11      363.53      400.01     23.39 o 
 -17   3  11      185.23      213.11     17.92 o 
 -16   3  11      242.76      233.15     17.43 o 
 -15   3  11        0.17       -7.32      7.32 o 
 -14   3  11      377.88      374.27     20.39 o 
 -13   3  11      185.35      181.66     14.33 o 
 -12   3  11      248.25      240.20     19.49 o 
 -11   3  11      348.72      306.07     17.23 o 
 -10   3  11      831.54      788.81     22.77 o 
  -9   3  11      571.50      586.66     39.30 o 
  -8   3  11      258.66      265.42     14.94 o 
  -7   3  11       96.24      115.22     10.50 o 
  -6   3  11        7.10        6.70      5.31 o 
  -5   3  11        0.48        6.26      4.27 o 
  -4   3  11      155.75      153.93     16.49 o 
  -3   3  11      922.17      910.90     29.09 o 
  -2   3  11     4613.30     4619.85     77.15 o 
  -1   3  11     2553.03     2624.54     59.49 o 
   0   3  11      159.98      138.33     14.59 o 
   1   3  11      541.97      560.02     20.56 o 
   2   3  11     1913.71     1955.40     38.07 o 
   3   3  11       20.30       24.70      8.01 o 
   4   3  11      242.17      283.49     20.11 o 
   5   3  11      848.36      842.27     29.06 o 
   6   3  11      865.27      883.73     26.79 o 
   7   3  11      273.20      259.76     22.13 o 
   8   3  11      156.43      126.22     16.53 o 
   9   3  11      943.38      961.74     43.38 o 
  10   3  11     1042.81      922.24     43.80 o 
  11   3  11      230.64      187.38     25.41 o 
  12   3  11       98.11       79.35     28.57 o 
  13   3  11        3.02       -8.99     10.35 o 
  14   3  11       45.81        9.04     13.38 o 
  15   3  11       48.43       61.75     20.58 o 
  16   3  11       17.72       34.22     18.57 o 
  17   3  11        7.75      -10.14     13.48 o 
 -21   4  11        5.99       19.16     11.63 o 
 -20   4  11        1.08      -10.56     10.56 o 
 -19   4  11        0.13        4.05      8.97 o 
 -18   4  11        0.85        5.71      9.80 o 
 -17   4  11      361.74      346.76     24.65 o 
 -16   4  11      605.64      562.71     29.57 o 
 -15   4  11      516.44      497.12     25.34 o 
 -14   4  11       30.16       30.11     11.39 o 
 -13   4  11       42.34       44.71      9.82 o 
 -12   4  11     1158.73     1146.53     35.96 o 
 -11   4  11     1572.22     1503.03     32.04 o 
 -10   4  11      174.76      169.82     12.41 o 
  -9   4  11       14.38       20.83      9.06 o 
  -8   4  11     1075.26     1069.71     70.95 o 
  -7   4  11      745.64      746.31     29.80 o 
  -6   4  11        1.11        4.49      9.70 o 
  -5   4  11       12.76       17.43      9.79 o 
  -4   4  11      434.01      374.33     21.34 o 
  -3   4  11      818.87      877.79     30.24 o 
  -2   4  11      251.58      240.45     26.54 o 
  -1   4  11      171.87      196.04     16.34 o 
   0   4  11     2406.61     2479.77     51.24 o 
   1   4  11      375.29      381.69     22.99 o 
   2   4  11       56.45       20.33      9.79 o 
   3   4  11      246.58      198.48     19.75 o 
   4   4  11      177.70      237.96     20.98 o 
   5   4  11      328.62      321.50     23.98 o 
   6   4  11       62.08       53.73     13.16 o 
   7   4  11       21.53       24.86     11.74 o 
   8   4  11       62.41      128.21     40.15 o 
   9   4  11       10.20       12.07     11.14 o 
  10   4  11      748.66      656.04     34.52 o 
  11   4  11       70.61       47.83     15.25 o 
  12   4  11       26.24       44.96     22.49 o 
  13   4  11        5.50       20.44     13.86 o 
  14   4  11       87.78      118.66     62.02 o 
  15   4  11       12.79      -14.21     14.21 o 
  16   4  11       93.13      132.55     27.10 o 
 -20   5  11       28.81       51.05     14.17 o 
 -19   5  11        7.45        9.94     11.54 o 
 -18   5  11       25.54       35.28     12.59 o 
 -17   5  11      167.42      209.16     20.88 o 
 -16   5  11      408.98      472.71     27.40 o 
 -15   5  11      341.68      385.40     25.36 o 
 -14   5  11        1.44        7.11      8.71 o 
 -13   5  11       73.77       56.89     13.10 o 
 -12   5  11        0.85        8.01     10.11 o 
 -11   5  11        9.53       13.59     29.13 o 
 -10   5  11       12.81       12.09      9.23 o 
  -9   5  11       95.76       88.21     14.79 o 
  -8   5  11      114.50       96.44     14.92 o 
  -7   5  11       24.16       15.63     10.65 o 
  -6   5  11       16.64       12.91      9.82 o 
  -5   5  11        1.15        2.20      9.80 o 
  -4   5  11        6.63       -5.20      8.55 o 
  -3   5  11      146.91      122.66     21.18 o 
  -2   5  11       30.20       22.42     16.06 o 
  -1   5  11     1081.59     1027.08     45.38 o 
   0   5  11        8.60        8.71     14.81 o 
   1   5  11       34.69       36.84     22.84 o 
   2   5  11      173.93      200.42     21.38 o 
   3   5  11      140.77      138.39     17.10 o 
   4   5  11       23.13       27.37     10.07 o 
   5   5  11      805.46      721.29     32.33 o 
   6   5  11      392.19      369.34     28.03 o 
   7   5  11        3.98       -0.97     12.73 o 
   8   5  11       10.75        6.68     10.85 o 
   9   5  11       58.49       77.50     17.13 o 
  10   5  11        5.87        3.77     11.45 o 
  11   5  11        0.71       -5.01     11.85 o 
  12   5  11       96.42      112.69     23.74 o 
  13   5  11       68.03       96.87     29.92 o 
  14   5  11      103.38      109.45     21.20 o 
  15   5  11        1.09        2.61     14.01 o 
 -18   6  11       55.57       48.08     17.12 o 
 -17   6  11      456.96      498.98     45.24 o 
 -16   6  11      293.48      333.98     38.12 o 
 -15   6  11       45.35       30.29     20.71 o 
 -14   6  11        8.49       18.22     13.23 o 
 -13   6  11        3.80      -10.78     10.78 o 
 -12   6  11        9.52        9.77     12.07 o 
 -11   6  11        2.43       29.63     17.20 o 
 -10   6  11        4.07        3.35     10.94 o 
  -9   6  11       38.90       33.48     16.03 o 
  -8   6  11       68.82       59.56     17.31 o 
  -7   6  11      178.02      175.85     41.04 o 
  -6   6  11      128.61      163.82     23.85 o 
  -5   6  11       84.27       87.91     22.02 o 
  -4   6  11       17.50       28.54     15.98 o 
  -3   6  11      101.54       72.30     18.78 o 
  -2   6  11       15.80       31.35     16.57 o 
  -1   6  11     1167.58     1159.94     48.59 o 
   0   6  11      656.07      641.15     38.99 o 
   1   6  11       25.09       11.97     16.46 o 
   2   6  11      428.93      447.11     38.32 o 
   3   6  11      378.70      401.39     28.99 o 
   4   6  11        0.62        3.34     10.93 o 
   5   6  11      197.06      187.75     22.81 o 
   6   6  11       48.55       29.40     13.39 o 
   7   6  11        5.16        2.95     14.10 o 
   8   6  11       15.67       19.07     18.29 o 
   9   6  11       37.82       73.65     17.82 o 
  10   6  11        1.28        2.34     11.79 o 
  11   6  11       23.76       47.94     16.52 o 
  12   6  11       34.69       35.87     15.64 o 
  13   6  11       34.02       53.88     16.86 o 
 -16   7  11        6.86       24.55     15.83 o 
 -15   7  11       75.04      105.97     20.54 o 
 -14   7  11       69.65       91.49     20.19 o 
 -13   7  11       46.30       39.31     27.97 o 
 -12   7  11       31.92       36.16     38.77 o 
 -11   7  11      272.00      269.68     50.53 o 
 -10   7  11      436.93      290.51     51.95 o 
  -9   7  11      208.39      300.05     52.34 o 
  -8   7  11        7.55      -10.86     26.61 o 
  -7   7  11       89.73      104.45     36.56 o 
  -6   7  11      155.50       74.61     34.51 o 
  -5   7  11      107.81       88.52     33.65 o 
  -4   7  11      100.46       32.91     28.33 o 
  -3   7  11        2.07      -21.51     21.51 o 
  -2   7  11        1.93       25.73     27.77 o 
  -1   7  11        9.78       85.76     20.51 o 
   0   7  11      105.02      133.90     25.23 o 
   1   7  11       85.18       79.48     23.25 o 
   2   7  11       68.03       65.49     21.50 o 
   3   7  11       11.53       16.52     17.44 o 
   4   7  11        4.22        0.72     16.06 o 
   5   7  11      178.52      215.63     33.94 o 
   6   7  11      530.44      561.28     48.40 o 
   7   7  11      470.81      507.67     36.08 o 
   8   7  11      142.82      189.96     25.15 o 
   9   7  11        0.40      -10.93     12.14 o 
  10   7  11        8.23       -2.59     12.08 o 
  11   7  11        0.11       -5.67     12.66 o 
 -13   8  11       15.83       35.43     33.16 o 
 -12   8  11      249.63      196.18     47.20 o 
 -11   8  11       86.42       22.32     31.75 o 
 -10   8  11       20.36       41.12     33.93 o 
  -9   8  11      133.74      132.71     39.68 o 
  -8   8  11      424.06      420.93     60.26 o 
  -7   8  11      272.84      229.67     47.69 o 
  -6   8  11       17.55       71.80     33.64 o 
  -5   8  11        8.25       37.03     28.29 o 
  -4   8  11       50.97       11.03     26.53 o 
  -3   8  11      332.44      321.11     50.83 o 
  -2   8  11      308.41      263.04     48.09 o 
  -1   8  11        0.06       -7.35     26.46 o 
   0   8  11       25.02       14.55     27.84 o 
   1   8  11       36.47        6.20     26.19 o 
   2   8  11      200.87      187.00     44.87 o 
   3   8  11        0.11        2.88     27.37 o 
   4   8  11      540.67      542.12     45.44 o 
   5   8  11       20.62       19.74     20.74 o 
   6   8  11       17.52       24.06     15.18 o 
   7   8  11      145.11      160.05     24.25 o 
   8   8  11      282.71      310.54     31.17 o 
  -9   9  11       12.52       41.98     33.58 o 
  -8   9  11        0.03        2.79     27.78 o 
  -7   9  11       17.98       14.22     29.12 o 
  -6   9  11        0.04       17.91     30.80 o 
  -5   9  11        0.02       12.69     28.39 o 
  -4   9  11      123.82      106.93     38.02 o 
  -3   9  11      406.09      331.83     55.57 o 
  -2   9  11      404.05      368.59     56.35 o 
  -1   9  11      227.20      231.84     48.40 o 
   0   9  11      193.69      161.93     44.46 o 
   1   9  11       19.68       33.44     30.30 o 
   2   9  11      355.46      352.51     56.94 o 
   3   9  11        4.97      -25.43     27.71 o 
   4   9  11       42.53      -10.52     28.05 o 
 -23   0  12      290.15      313.95     38.32 o 
 -22   0  12       23.77       47.24     20.11 o 
 -21   0  12       17.26       18.77     16.67 o 
 -20   0  12      203.17      173.33     30.03 o 
 -19   0  12        0.14       11.19     19.65 o 
 -18   0  12      256.85      264.35     30.95 o 
 -17   0  12      384.07      302.51     32.29 o 
 -16   0  12      276.32      259.43     28.59 o 
 -15   0  12     4140.43     3633.62     92.82 o 
 -14   0  12    12652.78    11172.69    205.40 o 
 -13   0  12     1711.27     1409.59     51.59 o 
 -12   0  12      491.26      452.54     34.90 o 
 -11   0  12      399.00      397.93     29.84 o 
 -10   0  12     4112.91     3610.19     83.50 o 
  -9   0  12       34.98       30.69     12.52 o 
  -8   0  12       88.56       71.68     14.01 o 
  -7   0  12     1599.18     1393.13     99.18 o 
  -6   0  12      799.80      718.39     30.89 o 
  -5   0  12     1839.73     1832.91    135.49 o 
  -4   0  12      310.86      286.49     25.20 o 
  -3   0  12      900.31     1038.10     33.81 o 
  -2   0  12      301.26      370.13     22.12 o 
  -1   0  12       33.04       38.68     11.09 o 
   0   0  12        5.66        4.78      8.90 o 
   1   0  12        8.58       43.15      9.65 o 
   2   0  12       48.00       56.00      8.91 o 
   3   0  12      103.83      118.99     11.78 o 
   4   0  12     1342.74     1401.65     34.37 o 
   5   0  12      943.84      937.71     28.48 o 
   6   0  12     2073.45     1980.72     54.03 o 
   7   0  12      497.95      488.04     27.50 o 
   8   0  12       84.94       64.97     12.57 o 
   9   0  12      278.83      379.06     39.31 o 
  11   0  12       45.45       23.91     20.43 o 
  12   0  12      304.55      252.33     44.23 o 
  13   0  12      411.63      379.25     64.74 o 
  14   0  12      137.77      129.61     42.70 o 
  15   0  12       15.54       28.79     15.04 o 
  16   0  12        4.03      -11.29     13.10 o 
  17   0  12      161.21      174.80     28.77 o 
 -23   1  12      551.13      695.04     55.06 o 
 -22   1  12       73.52       99.57     17.31 o 
 -21   1  12       29.36       50.59     13.28 o 
 -20   1  12       98.99       95.25     15.35 o 
 -19   1  12      124.71      116.77     15.96 o 
 -18   1  12       38.97       42.99     12.86 o 
 -17   1  12       21.76       25.48     10.39 o 
 -16   1  12      182.64      186.05     17.75 o 
 -15   1  12      230.43      253.45     19.57 o 
 -14   1  12       12.54       15.50      9.07 o 
 -13   1  12      387.58      398.25     22.63 o 
 -12   1  12     1008.14      939.23     31.35 o 
 -11   1  12     1587.84     1365.39     34.25 o 
 -10   1  12      393.83      405.03     26.28 o 
  -9   1  12       68.06       52.41     10.44 o 
  -8   1  12      400.26      364.61     18.57 o 
  -7   1  12      731.72      618.88     36.40 o 
  -6   1  12       78.39       84.29      9.78 o 
  -5   1  12      831.76      789.41     21.95 o 
  -4   1  12     1386.44     1373.99     28.16 o 
  -3   1  12      768.37      678.57     19.51 o 
  -2   1  12     4147.86     4265.27     59.04 o 
  -1   1  12     2448.53     2461.47     44.56 o 
   0   1  12     3264.65     3500.35     58.13 o 
   1   1  12     3690.61     3897.28     49.94 o 
   2   1  12      200.73      235.00      9.89 o 
   3   1  12     1273.66     1204.85     21.41 o 
   4   1  12      990.55     1024.40     20.19 o 
   5   1  12      213.58      240.49     14.97 o 
   6   1  12     2542.06     2466.61     39.54 o 
   7   1  12     1825.72     1968.83     39.75 o 
   8   1  12     1578.75     1518.18     35.06 o 
   9   1  12      104.41       98.37     12.35 o 
  10   1  12      435.80      459.59     22.61 o 
  11   1  12      302.83      296.71     20.12 o 
  12   1  12        4.51       -3.76     10.10 o 
  13   1  12      250.08      254.72     24.41 o 
  14   1  12      216.54      236.32     24.50 o 
  15   1  12      108.77      134.64     20.81 o 
  16   1  12       13.50       10.98     15.52 o 
  17   1  12        9.36      -13.26     18.41 o 
 -23   2  12       36.16       46.96     28.14 o 
 -22   2  12      111.52      107.70     15.05 o 
 -21   2  12      123.19      141.10     20.67 o 
 -20   2  12       38.56       29.34     11.23 o 
 -19   2  12       42.94       46.23     11.06 o 
 -18   2  12       33.54       24.81     10.07 o 
 -17   2  12        5.59       -0.69      8.11 o 
 -16   2  12      245.81      256.48     18.10 o 
 -15   2  12       39.73       52.77     14.48 o 
 -14   2  12      337.68      354.82     19.76 o 
 -13   2  12       11.32       12.10      8.03 o 
 -12   2  12     1963.48     1849.67     41.57 o 
 -11   2  12       13.92       19.61      8.88 o 
 -10   2  12     1504.17     1405.32     33.79 o 
  -9   2  12       57.63       47.61      9.37 o 
  -8   2  12       72.76       67.06     10.08 o 
  -7   2  12     2106.09     2168.33     39.58 o 
  -6   2  12      916.83      992.30     24.48 o 
  -5   2  12     2300.95     2240.40     49.77 o 
  -4   2  12      334.64      313.53     19.68 o 
  -3   2  12       10.92        8.51      8.85 o 
  -2   2  12     1939.50     1905.02     42.74 o 
  -1   2  12     1273.48     1298.85     35.34 o 
   0   2  12      574.00      651.86     28.02 o 
   1   2  12     3095.63     3172.75     51.60 o 
   2   2  12       72.95      108.89     14.16 o 
   3   2  12      363.86      345.16     18.65 o 
   4   2  12        9.18        3.63      7.18 o 
   5   2  12      105.73       99.52     12.39 o 
   6   2  12        3.77       13.89      8.09 o 
   7   2  12       14.28        1.15      7.91 o 
   8   2  12        0.10       -4.57      8.08 o 
   9   2  12        0.11       -2.77      9.39 o 
  10   2  12       38.69       35.47     11.68 o 
  11   2  12      575.81      607.24     57.74 o 
  12   2  12      147.97      158.99     25.33 o 
  13   2  12       25.63       24.21     14.71 o 
  14   2  12       59.24       42.04     17.32 o 
  15   2  12        0.89        2.45     12.51 o 
  16   2  12       13.06       32.15     17.11 o 
  17   2  12       65.71       44.61     21.48 o 
 -22   3  12        1.42        7.78      9.84 o 
 -21   3  12        6.94       20.45     18.09 o 
 -20   3  12       53.32       37.27     11.92 o 
 -19   3  12       14.78       11.53      9.04 o 
 -18   3  12       12.23        8.62      8.55 o 
 -17   3  12       19.00        9.34     10.06 o 
 -16   3  12      135.55      102.28     13.00 o 
 -15   3  12       99.28      122.95     13.57 o 
 -14   3  12        5.50       23.11      8.36 o 
 -13   3  12        0.21        6.60      6.97 o 
 -12   3  12      799.80      788.15     48.88 o 
 -11   3  12      489.44      468.39     35.44 o 
 -10   3  12       87.33      101.47     12.82 o 
  -9   3  12      121.21      146.11     15.06 o 
  -8   3  12      166.29      216.44     23.74 o 
  -7   3  12       31.36       44.90      7.76 o 
  -6   3  12      176.74      197.66     18.05 o 
  -5   3  12        1.70        6.81      9.91 o 
  -4   3  12      389.11      359.89     31.05 o 
  -3   3  12      413.22      362.95     21.85 o 
  -2   3  12       79.94       50.37     21.15 o 
  -1   3  12        0.28       13.29      9.79 o 
   0   3  12     1941.29     1877.76     44.18 o 
   1   3  12     1345.31     1428.85     32.60 o 
   2   3  12      583.03      546.95     23.68 o 
   3   3  12       49.57       82.04     11.24 o 
   4   3  12      804.86      869.30     26.86 o 
   5   3  12      423.43      384.43     20.21 o 
   6   3  12      581.95      569.12     27.49 o 
   7   3  12      109.33      108.79     15.72 o 
   8   3  12      412.65      404.51     37.72 o 
   9   3  12       82.84       85.74     31.47 o 
  10   3  12       42.43       23.95     11.90 o 
  11   3  12       19.79       13.74     12.69 o 
  12   3  12        0.37       21.68     14.12 o 
  13   3  12        3.19       -4.90     11.22 o 
  14   3  12       67.37       60.30     46.43 o 
  15   3  12      159.53      148.28     61.61 o 
  16   3  12       14.35       10.48     15.79 o 
 -21   4  12       44.63       16.18      9.99 o 
 -20   4  12       16.29       22.05     20.14 o 
 -19   4  12        6.99        4.14     10.86 o 
 -18   4  12      370.95      400.92     28.62 o 
 -17   4  12       33.04       28.73     11.76 o 
 -16   4  12        2.48       -4.76      8.09 o 
 -15   4  12        0.04        1.93      8.34 o 
 -14   4  12      108.35       95.05     14.67 o 
 -13   4  12        6.61       20.06     10.53 o 
 -12   4  12       91.06       67.16     10.33 o 
 -11   4  12      658.86      617.79     23.65 o 
 -10   4  12     1416.64     1363.74     52.35 o 
  -9   4  12      756.03      824.29     32.82 o 
  -8   4  12      731.04      674.81     30.06 o 
  -7   4  12        4.37      -13.73     13.73 o 
  -6   4  12      743.87      759.98     30.63 o 
  -5   4  12      685.26      695.11     28.72 o 
  -4   4  12      144.84      156.08     16.64 o 
  -3   4  12       29.71        6.08     10.17 o 
  -2   4  12      618.95      532.14     33.42 o 
  -1   4  12      164.12      159.37     16.17 o 
   0   4  12     1066.16     1120.64     37.45 o 
   1   4  12       64.63       75.22     36.87 o 
   2   4  12      549.87      544.12     27.45 o 
   3   4  12        5.96        2.50     18.28 o 
   4   4  12      334.35      293.77     23.60 o 
   5   4  12      136.69      162.36     19.31 o 
   6   4  12       13.99       13.77     10.87 o 
   7   4  12        1.41       -8.29      8.29 o 
   8   4  12        8.27        5.53     10.97 o 
   9   4  12       74.89       31.70     14.01 o 
  10   4  12       17.64       14.74     11.26 o 
  11   4  12      106.37       97.64     17.95 o 
  12   4  12        9.73       -9.76      9.76 o 
  13   4  12       48.75       36.21     17.67 o 
  14   4  12      473.93      526.95     38.17 o 
  15   4  12        7.15       12.48     13.07 o 
 -20   5  12      133.19      141.59     21.10 o 
 -19   5  12       29.16       45.99     13.48 o 
 -18   5  12       97.13       88.09     15.95 o 
 -17   5  12      571.92      644.91     31.93 o 
 -16   5  12      857.71      834.53     32.81 o 
 -15   5  12       28.54       44.71     15.49 o 
 -14   5  12        0.38        5.06     15.97 o 
 -13   5  12        0.15      -11.45     11.45 o 
 -12   5  12      423.16      452.33     30.49 o 
 -11   5  12       98.88      106.80     18.06 o 
 -10   5  12      428.19      455.56     27.64 o 
  -9   5  12     2557.87     2354.15     56.55 o 
  -8   5  12     2831.55     2759.55     60.99 o 
  -7   5  12      154.03      176.05     17.83 o 
  -6   5  12      823.86      756.44     34.91 o 
  -5   5  12      218.43      229.95     19.14 o 
  -4   5  12       74.42       79.76     13.67 o 
  -3   5  12        3.93       -1.62     14.35 o 
  -2   5  12        4.65       23.08     15.41 o 
  -1   5  12      190.09      209.94     29.03 o 
   0   5  12     1225.16     1136.82     48.28 o 
   1   5  12        4.47       13.59     15.01 o 
   2   5  12      569.76      596.33     45.31 o 
   3   5  12       15.20       30.74     11.79 o 
   4   5  12      134.86      158.68     25.87 o 
   5   5  12       66.01       75.26     15.19 o 
   6   5  12       10.46       -7.06      9.59 o 
   7   5  12      468.87      495.79     32.70 o 
   8   5  12      226.82      211.68     24.14 o 
   9   5  12      141.78      200.35     23.63 o 
  10   5  12      108.56      105.31     19.11 o 
  11   5  12       85.02      104.27     20.58 o 
  12   5  12      343.01      363.07     32.39 o 
  13   5  12        1.22        2.99     12.24 o 
  14   5  12      106.11      100.16     20.80 o 
 -18   6  12       15.81       23.90     20.03 o 
 -17   6  12       20.60       29.23     16.21 o 
 -16   6  12        0.61        1.03     13.60 o 
 -15   6  12      157.33      239.74     48.82 o 
 -14   6  12      487.44      470.83     39.13 o 
 -13   6  12      486.76      429.60     31.34 o 
 -12   6  12       36.46       36.90     13.87 o 
 -11   6  12      111.46      171.31     26.90 o 
 -10   6  12      355.93      391.73     37.30 o 
  -9   6  12        0.03        4.06     18.71 o 
  -8   6  12      155.84      155.49     23.97 o 
  -7   6  12      248.40      265.60     45.94 o 
  -6   6  12      570.76      621.85     39.30 o 
  -5   6  12       35.45       47.88     25.11 o 
  -4   6  12       32.75       30.48     17.48 o 
  -3   6  12      473.85      437.20     35.62 o 
  -2   6  12      292.08      274.67     29.67 o 
  -1   6  12      162.90      138.43     23.88 o 
   0   6  12       36.66       42.45     17.75 o 
   1   6  12       75.08       36.94     18.03 o 
   2   6  12       44.80       71.75     21.11 o 
   3   6  12      155.34      147.49     19.82 o 
   4   6  12       24.36       13.86     17.74 o 
   5   6  12      417.19      459.30     32.46 o 
   6   6  12       91.18      102.16     18.08 o 
   7   6  12      124.14      115.55     19.58 o 
   8   6  12        0.79        7.29     12.16 o 
   9   6  12       46.42       73.89     18.61 o 
  10   6  12      153.10      141.25     24.66 o 
  11   6  12      111.23      101.38     21.73 o 
  12   6  12      114.22       97.72     30.46 o 
 -16   7  12       77.24       95.49     20.00 o 
 -15   7  12      196.66      127.13     21.96 o 
 -14   7  12      216.34      230.22     26.59 o 
 -13   7  12      303.21      264.97     26.79 o 
 -12   7  12      525.03      552.24     69.26 o 
 -11   7  12      370.00      456.47     64.86 o 
 -10   7  12        0.08      -21.19     25.17 o 
  -9   7  12        1.17      -18.50     25.99 o 
  -8   7  12      110.61       82.54     34.69 o 
  -7   7  12       39.38       14.77     27.53 o 
  -6   7  12      442.75      314.83     51.94 o 
  -5   7  12        0.21       38.74     30.26 o 
  -4   7  12       17.60        6.18     25.77 o 
  -3   7  12      392.52      347.80     53.37 o 
  -2   7  12      923.97      926.70     79.23 o 
  -1   7  12      514.68      596.13     41.62 o 
   0   7  12      677.42      709.68     43.51 o 
   1   7  12      339.31      309.73     33.82 o 
   2   7  12       61.03       29.75     18.56 o 
   3   7  12      227.88      237.16     30.22 o 
   4   7  12      316.68      339.34     37.34 o 
   5   7  12       75.17       35.11     15.81 o 
   6   7  12       10.02        5.01     13.24 o 
   7   7  12      255.75      227.09     29.15 o 
   8   7  12       48.67       41.67     19.27 o 
   9   7  12        9.71       17.62     15.08 o 
  10   7  12       60.20       65.56     18.50 o 
 -13   8  12        6.15       20.82     31.87 o 
 -12   8  12       17.91        1.73     28.91 o 
 -11   8  12       23.49       24.57     33.03 o 
 -10   8  12       49.47       85.91     38.74 o 
  -9   8  12       64.40       26.21     33.54 o 
  -8   8  12       74.93       34.78     31.46 o 
  -7   8  12       11.55      -13.32     26.72 o 
  -6   8  12        1.30        5.58     28.01 o 
  -5   8  12       43.10        8.18     30.27 o 
  -4   8  12        1.25       98.00     37.45 o 
  -3   8  12        1.28       -0.54     28.07 o 
  -2   8  12      171.06      176.33     43.97 o 
  -1   8  12      248.30      253.81     50.70 o 
   0   8  12       20.48      -22.48     22.48 o 
   1   8  12      251.78      256.01     51.48 o 
   2   8  12       29.59       23.44     29.71 o 
   3   8  12       11.83        7.70     17.92 o 
   4   8  12        2.49        9.44     20.63 o 
   5   8  12        4.47       -0.51     18.69 o 
   6   8  12       12.34        7.31     19.53 o 
   7   8  12        9.94       -4.55     14.87 o 
  -8   9  12        5.82       -7.68     28.93 o 
  -7   9  12       24.68       70.94     35.19 o 
  -6   9  12       20.45        8.42     28.93 o 
  -5   9  12       87.69       65.23     34.23 o 
  -4   9  12      179.69      152.07     43.42 o 
  -3   9  12       61.75       57.74     33.79 o 
  -2   9  12        3.73       22.67     29.33 o 
  -1   9  12       45.56       64.31     34.44 o 
   0   9  12       10.16       75.08     37.67 o 
   1   9  12       16.90       24.06     29.70 o 
   2   9  12       28.89      -15.33     27.35 o 
 -23   1  13      341.12      379.49     29.03 o 
 -22   1  13      408.94      478.67     43.39 o 
 -21   1  13        1.23        1.85     10.81 o 
 -20   1  13      123.89      126.75     17.45 o 
 -19   1  13       71.86       71.71     16.00 o 
 -18   1  13      147.17      163.59     21.17 o 
 -17   1  13       10.46       15.96     11.49 o 
 -16   1  13       90.59       85.14     13.62 o 
 -15   1  13      160.89      147.74     16.08 o 
 -14   1  13      482.74      492.10     26.29 o 
 -13   1  13      112.92      124.71     14.30 o 
 -12   1  13       31.27       26.12     10.29 o 
 -11   1  13      175.43      180.96     15.77 o 
 -10   1  13        2.85       -6.96      7.68 o 
  -9   1  13       24.11       12.31      8.42 o 
  -8   1  13        6.39       -7.64      7.64 o 
  -7   1  13        0.88        7.26      7.70 o 
  -6   1  13       10.94        7.87      7.09 o 
  -5   1  13      297.31      351.28     17.01 o 
  -4   1  13      371.44      406.27     17.05 o 
  -3   1  13      143.09      155.57     12.59 o 
  -2   1  13     2559.54     2559.90     41.99 o 
  -1   1  13      309.45      289.24     19.81 o 
   0   1  13      388.56      436.08     19.92 o 
   1   1  13       86.03       81.06      8.60 o 
   2   1  13     1067.99     1081.27     20.08 o 
   3   1  13       64.76       59.45      6.93 o 
   4   1  13      211.33      226.37     11.42 o 
   5   1  13      148.86      173.95     10.96 o 
   6   1  13       69.80       63.92     11.23 o 
   7   1  13        5.43       10.98      8.17 o 
   8   1  13     2065.43     2103.44     51.83 o 
   9   1  13     2679.39     2703.34     61.18 o 
  10   1  13      957.50      957.80     35.61 o 
  11   1  13       24.50       -6.96     10.10 o 
  12   1  13      114.32       77.48     15.88 o 
  13   1  13        0.05       -7.56     10.32 o 
  14   1  13        6.21       10.08     12.76 o 
  15   1  13       58.01       30.95     16.74 o 
  16   1  13      185.70      219.52     46.31 o 
 -22   2  13       15.69       39.29     13.68 o 
 -21   2  13      150.21      156.39     19.78 o 
 -20   2  13      125.33      116.57     16.94 o 
 -19   2  13       15.39        4.34     10.71 o 
 -18   2  13       20.40       35.61     12.17 o 
 -17   2  13      841.25      822.15     32.23 o 
 -16   2  13      956.26      882.79     31.68 o 
 -15   2  13      500.13      489.61     25.72 o 
 -14   2  13      125.15      128.26     14.27 o 
 -13   2  13     1457.09     1326.97     35.66 o 
 -12   2  13     3490.48     3165.85     57.61 o 
 -11   2  13     1468.16     1384.27     36.48 o 
 -10   2  13       16.25       29.89      9.67 o 
  -9   2  13      908.75      935.91     27.18 o 
  -8   2  13     2494.58     2266.01     42.63 o 
  -7   2  13      940.70      825.87     23.97 o 
  -6   2  13       57.39       92.34     11.36 o 
  -5   2  13        1.30       13.41      6.07 o 
  -4   2  13     1156.97     1035.94     31.90 o 
  -3   2  13      112.00      122.25     14.69 o 
  -2   2  13      150.18      175.43     16.48 o 
  -1   2  13        2.01        2.62      9.58 o 
   0   2  13     1301.24     1395.45     44.54 o 
   1   2  13      938.14      881.05     29.78 o 
   2   2  13        2.41       -6.44      6.44 o 
   3   2  13       98.18       99.38     11.89 o 
   4   2  13       16.46       18.95      8.74 o 
   5   2  13     1022.84      895.64     27.71 o 
   6   2  13      324.10      346.77     20.22 o 
   7   2  13      527.54      538.37     23.59 o 
   8   2  13      244.75      292.51     25.92 o 
   9   2  13       22.63       35.97     10.50 o 
  10   2  13      578.10      562.82     29.47 o 
  11   2  13       12.13       16.46     13.63 o 
  12   2  13        0.07       -5.92     12.16 o 
  13   2  13       13.58       24.82     15.32 o 
  14   2  13       82.23       93.72     22.15 o 
  15   2  13      211.95      196.69     30.78 o 
  16   2  13      212.35      264.86     34.16 o 
 -22   3  13      301.80      339.87     27.16 o 
 -21   3  13      169.18      155.09     18.81 o 
 -20   3  13      508.27      582.00     29.77 o 
 -19   3  13       35.34       41.34     11.91 o 
 -18   3  13      219.82      247.12     19.40 o 
 -17   3  13      250.84      260.38     22.42 o 
 -16   3  13       26.75       46.77     11.40 o 
 -15   3  13       74.40       68.50     18.78 o 
 -14   3  13      583.58      570.57     25.31 o 
 -13   3  13       73.62       83.99     12.39 o 
 -12   3  13      358.32      381.88     21.24 o 
 -11   3  13      674.23      652.43     37.61 o 
 -10   3  13      468.28      421.58     20.72 o 
  -9   3  13       10.28       36.82     27.29 o 
  -8   3  13      392.85      425.21     29.37 o 
  -7   3  13     1787.67     1644.14     65.80 o 
  -6   3  13     2181.45     2171.59     50.23 o 
  -5   3  13      930.58     1024.48     34.01 o 
  -4   3  13        0.14       -9.20      9.20 o 
  -3   3  13        9.87        8.62     13.52 o 
  -2   3  13      452.36      486.33     31.74 o 
  -1   3  13     1793.30     1765.63     43.82 o 
   0   3  13      470.43      504.53     25.57 o 
   1   3  13     1187.09     1167.32     30.23 o 
   2   3  13     4520.06     4596.92     89.88 o 
   3   3  13        0.65        5.89     18.59 o 
   4   3  13        8.71        5.03     10.45 o 
   5   3  13     1622.00     1590.50     42.66 o 
   6   3  13      840.25      853.93     33.75 o 
   7   3  13       20.48       25.88     11.12 o 
   8   3  13       53.79       75.67     14.34 o 
   9   3  13        0.10       -5.66      9.15 o 
  10   3  13        8.01       -4.51     10.75 o 
  11   3  13       50.61       45.07     13.62 o 
  12   3  13        0.04       -9.76      9.80 o 
  13   3  13       21.50       66.63     20.75 o 
  14   3  13        4.74       -9.03     11.21 o 
  15   3  13       78.12       37.02     20.08 o 
 -21   4  13       22.62       33.28     12.91 o 
 -20   4  13      114.11      112.74     17.43 o 
 -19   4  13       16.60       17.63     12.14 o 
 -18   4  13       13.36       50.72     16.75 o 
 -17   4  13      102.32       92.25     15.45 o 
 -16   4  13        0.21        5.05      8.22 o 
 -15   4  13        0.20       27.92      8.94 o 
 -14   4  13      213.24      254.47     24.30 o 
 -13   4  13        3.58       17.65      8.13 o 
 -12   4  13      597.82      619.09     32.40 o 
 -11   4  13      244.65      236.05     22.46 o 
 -10   4  13       43.84       46.21     13.45 o 
  -9   4  13     1114.86     1026.50     36.42 o 
  -8   4  13      288.90      311.79     23.17 o 
  -7   4  13       60.97       59.94     13.90 o 
  -6   4  13       38.29       57.18     12.96 o 
  -5   4  13     1954.51     1788.09     54.41 o 
  -4   4  13      938.05      928.83     33.65 o 
  -3   4  13        0.11      -10.89     10.89 o 
  -1   4  13        1.79        6.22     16.41 o 
   0   4  13      290.93      275.84     20.88 o 
   1   4  13      252.23      334.77     59.67 o 
   2   4  13      321.68      367.82     31.36 o 
   3   4  13       43.06       49.97     13.14 o 
   4   4  13      253.74      236.26     21.62 o 
   5   4  13        1.55        3.40     10.12 o 
   6   4  13       20.82       39.35     12.73 o 
   7   4  13      259.42      242.61     23.49 o 
   8   4  13      112.72      111.94     18.23 o 
   9   4  13       28.85       23.34     18.31 o 
  10   4  13        6.85       -1.42     10.09 o 
  11   4  13      222.44      240.84     25.65 o 
  12   4  13      110.47      116.69     19.90 o 
  13   4  13       73.14       55.59     17.33 o 
  14   4  13      186.70      250.45     27.88 o 
  15   4  13      585.33      695.78     91.66 o 
 -20   5  13        0.10       25.49     14.75 o 
 -19   5  13       13.71       38.58     19.05 o 
 -18   5  13        6.16       -0.19     13.77 o 
 -17   5  13        8.66       32.24     16.75 o 
 -16   5  13       67.95       51.93     17.39 o 
 -15   5  13        0.23       -2.44     12.77 o 
 -14   5  13       25.42       34.26     18.03 o 
 -13   5  13        7.34      -10.95     10.95 o 
 -12   5  13       81.64      100.56     17.86 o 
 -11   5  13      276.56      301.20     31.23 o 
 -10   5  13      256.13      248.21     32.19 o 
  -9   5  13       59.34       52.19     14.08 o 
  -8   5  13       26.10       30.92     11.60 o 
  -7   5  13       31.40       18.58     11.96 o 
  -6   5  13       92.99       92.99     14.97 o 
  -5   5  13       57.24       94.27     15.93 o 
  -4   5  13      328.69      351.84     31.95 o 
  -3   5  13      432.88      479.73     36.26 o 
  -2   5  13      211.95      208.79     25.79 o 
  -1   5  13        0.00        1.35     14.75 o 
   0   5  13       79.34       78.26     19.30 o 
   1   5  13      329.20      363.38     33.68 o 
   2   5  13      405.98      403.33     35.94 o 
   3   5  13        9.68       16.95     11.61 o 
   4   5  13        3.71       13.36     17.26 o 
   5   5  13        0.16        1.03      9.61 o 
   6   5  13       30.74       13.80     11.73 o 
   7   5  13      280.59      267.78     25.71 o 
   8   5  13       56.84       69.76     16.46 o 
   9   5  13      294.16      298.70     28.14 o 
  10   5  13      197.12      227.11     26.01 o 
  11   5  13        7.48       12.55     13.39 o 
  12   5  13      145.66      155.38     23.60 o 
  13   5  13       11.38        3.66     12.79 o 
 -18   6  13        0.09       20.48     16.27 o 
 -17   6  13        1.68       42.92     16.98 o 
 -16   6  13        0.77       12.99     15.14 o 
 -15   6  13        5.96       18.09     18.01 o 
 -14   6  13        5.50       36.79     20.12 o 
 -13   6  13        7.54        2.89     15.95 o 
 -12   6  13        0.14      -13.35     13.35 o 
 -11   6  13       30.67       28.16     23.89 o 
 -10   6  13      246.83      333.04     33.66 o 
  -9   6  13      260.78      363.13     34.20 o 
  -8   6  13      295.62      291.52     50.08 o 
  -7   6  13      217.66      247.11     29.05 o 
  -6   6  13      140.93      129.87     23.36 o 
  -5   6  13        5.80       20.71     16.03 o 
  -4   6  13       15.14       41.39     18.00 o 
  -3   6  13       38.02       75.20     33.68 o 
  -2   6  13        7.96        2.24     14.84 o 
  -1   6  13       65.03       79.40     28.36 o 
   0   6  13       17.76       21.56     17.10 o 
   1   6  13      347.22      327.49     33.53 o 
   2   6  13      202.97      202.83     28.37 o 
   3   6  13        1.86       28.98     28.49 o 
   4   6  13      243.23      189.89     23.71 o 
   5   6  13       61.14       36.80     14.06 o 
   6   6  13      239.68      294.60     27.67 o 
   7   6  13      255.52      273.11     27.48 o 
   8   6  13      122.72       76.83     17.94 o 
   9   6  13       81.36       95.98     20.18 o 
  10   6  13       37.44       41.27     17.55 o 
  11   6  13      164.52      177.18     25.92 o 
  12   6  13      427.59      384.29     34.85 o 
 -16   7  13      184.32      257.58     36.82 o 
 -15   7  13      302.82      327.94     38.98 o 
 -14   7  13      132.36      110.04     27.99 o 
 -13   7  13        2.42      -26.10     26.10 o 
 -12   7  13        0.49       27.85     33.45 o 
 -11   7  13       45.12       46.47     37.84 o 
 -10   7  13       89.75      117.52     40.54 o 
  -9   7  13        0.07       46.64     34.69 o 
  -8   7  13       41.68       27.49     29.93 o 
  -7   7  13       77.19      128.93     38.66 o 
  -6   7  13       77.40       92.33     34.75 o 
  -5   7  13      153.97      176.69     42.59 o 
  -4   7  13       51.00       49.02     31.51 o 
  -3   7  13      399.76      379.90     55.68 o 
  -2   7  13      657.48      595.98     40.08 o 
  -1   7  13      980.07      930.26     47.59 o 
   0   7  13       22.27       15.39     19.02 o 
   1   7  13      183.03      182.24     28.87 o 
   2   7  13      503.28      505.44     43.27 o 
   3   7  13       57.26       46.21     20.69 o 
   4   7  13        2.71      -11.91     17.62 o 
   5   7  13       87.98      169.22     23.13 o 
   6   7  13      191.60      202.86     25.14 o 
   7   7  13       16.54       17.69     35.97 o 
   8   7  13       29.95       42.11     17.50 o 
   9   7  13       23.07       41.49     16.87 o 
 -13   8  13        2.41        2.83     29.66 o 
 -12   8  13       45.22       84.22     40.17 o 
 -11   8  13        9.28       17.77     32.37 o 
 -10   8  13        5.70        8.80     30.63 o 
  -9   8  13      102.31      142.71     44.07 o 
  -8   8  13      228.15      169.69     44.37 o 
  -7   8  13      326.17      265.79     51.55 o 
  -6   8  13       36.85       -2.83     31.20 o 
  -5   8  13       24.91       28.39     31.48 o 
  -4   8  13        9.61       51.12     32.10 o 
  -3   8  13       47.20       69.11     35.18 o 
  -2   8  13       83.68       59.84     35.30 o 
  -1   8  13      358.46      252.90     50.39 o 
   0   8  13      387.55      316.98     54.63 o 
   1   8  13        6.11       -7.32     28.81 o 
   2   8  13       40.20       44.18     34.01 o 
   3   8  13       58.04       12.88     21.37 o 
   4   8  13       29.56       27.02     21.36 o 
   5   8  13      175.94      148.00     31.13 o 
   6   8  13       11.89       23.74     54.77 o 
  -7   9  13       43.42       28.47     33.84 o 
  -6   9  13       16.11       27.87     32.32 o 
  -5   9  13       51.76       81.93     36.40 o 
  -4   9  13       29.14       47.27     32.10 o 
  -3   9  13        1.42      -26.18     26.18 o 
  -2   9  13        2.31        3.83     28.26 o 
  -1   9  13      107.62       92.70     38.22 o 
   0   9  13      154.21      139.10     44.26 o 
 -23   0  14      166.75      143.45     27.76 o 
 -22   0  14      279.38      308.71     37.41 o 
 -21   0  14      128.17      138.56     27.38 o 
 -20   0  14       14.51      -14.59     14.59 o 
 -19   0  14      536.47      580.13     46.71 o 
 -18   0  14      105.69       87.75     22.19 o 
 -17   0  14        0.30       11.79     14.40 o 
 -16   0  14      331.58      333.68     32.76 o 
 -15   0  14        5.66       30.80     24.62 o 
 -14   0  14      608.30      529.01     36.56 o 
 -13   0  14        2.80       13.52     12.39 o 
 -12   0  14     2533.67     2390.73     69.61 o 
 -11   0  14     1042.50      859.66     42.11 o 
 -10   0  14     8848.30     8052.89    153.07 o 
  -9   0  14       89.52       67.24     15.56 o 
  -8   0  14       81.10       83.51     34.70 o 
  -7   0  14     5484.00     5619.85    112.66 o 
  -6   0  14     2965.45     2912.33    107.06 o 
  -5   0  14     1519.07     1537.72     47.22 o 
  -4   0  14      200.84      291.49     23.14 o 
  -3   0  14      254.20      203.92     19.55 o 
  -2   0  14     3675.92     3504.65    124.55 o 
  -1   0  14      361.62      396.61     31.46 o 
   0   0  14     1742.49     1793.35     50.39 o 
   1   0  14     2060.48     1979.86     53.99 o 
   2   0  14      925.26      861.74     26.80 o 
   3   0  14      959.52      875.09     27.38 o 
   4   0  14        2.71       -5.23      7.10 o 
   5   0  14      384.64      443.54     25.23 o 
   6   0  14      255.27      266.76     19.68 o 
   7   0  14      520.76      502.87     24.76 o 
   8   0  14      801.21      741.18     74.47 o 
   9   0  14      177.19      260.52     34.46 o 
  10   0  14      268.95      295.43     38.25 o 
  11   0  14     1181.52     1276.22     68.50 o 
  12   0  14      155.26      141.59     36.69 o 
  13   0  14       10.73       11.94     26.24 o 
  14   0  14      267.48      350.61     51.04 o 
  15   0  14       13.48       13.73     29.32 o 
  16   0  14       62.72      110.45     39.56 o 
 -23   1  14      442.07      485.99     32.83 o 
 -22   1  14       19.83       10.31     11.64 o 
 -21   1  14      136.78      131.38     18.40 o 
 -20   1  14      114.83      120.43     17.67 o 
 -19   1  14      352.58      352.11     25.64 o 
 -18   1  14       28.27       46.10     14.14 o 
 -17   1  14      215.99      247.24     21.19 o 
 -16   1  14      420.35      459.89     36.77 o 
 -15   1  14      135.88      184.83     17.67 o 
 -14   1  14        0.11       -3.36      7.73 o 
 -13   1  14      543.37      487.03     24.71 o 
 -12   1  14     2633.88     2359.95     48.21 o 
 -11   1  14     1013.56     1054.13    109.67 o 
 -10   1  14       61.39       58.73     11.50 o 
  -9   1  14      182.15      159.34     19.35 o 
  -8   1  14       83.72       58.50     10.48 o 
  -7   1  14      201.15      188.66     14.40 o 
  -6   1  14      877.19      935.81     30.26 o 
  -5   1  14      450.83      493.15     24.44 o 
  -4   1  14      139.64      175.48     14.87 o 
  -3   1  14        3.98       28.18      8.51 o 
  -2   1  14      372.78      444.23     18.33 o 
  -1   1  14      106.24       66.90      9.94 o 
   0   1  14        4.86        7.41      5.34 o 
   1   1  14        2.92       -3.81      9.59 o 
   2   1  14       79.78      100.88     12.07 o 
   3   1  14     1185.00     1081.42     29.04 o 
   4   1  14       58.95       51.17     11.33 o 
   5   1  14      396.70      406.24     20.47 o 
   6   1  14     1970.38     1988.97     42.10 o 
   7   1  14     1311.51     1369.11     35.30 o 
   8   1  14     1604.87     1563.94     38.50 o 
   9   1  14        1.31       -6.21      8.67 o 
  10   1  14       11.61       31.19     11.09 o 
  11   1  14        0.14       -4.11     11.18 o 
  12   1  14      149.63      122.77     21.09 o 
  13   1  14       72.56       79.88     19.09 o 
  14   1  14      106.24      168.76     28.09 o 
  15   1  14       69.61       75.79     37.68 o 
  16   1  14       15.30       38.66     18.23 o 
 -22   2  14        2.08       33.71     12.87 o 
 -21   2  14        4.15       -1.91     11.70 o 
 -20   2  14       56.76       45.31     16.31 o 
 -19   2  14       37.99       46.60     13.46 o 
 -18   2  14        0.61       16.14     10.79 o 
 -17   2  14       93.76       67.04     13.21 o 
 -16   2  14      125.77      136.16     16.13 o 
 -15   2  14     1309.39     1261.27     36.78 o 
 -14   2  14     1832.29     1783.62     43.31 o 
 -13   2  14        4.00       -1.53     10.85 o 
 -12   2  14        7.51       23.89      9.67 o 
 -11   2  14      159.33      166.63     16.02 o 
 -10   2  14      376.23      383.96     33.62 o 
  -9   2  14      333.76      292.89     18.46 o 
  -8   2  14      783.84      755.13     24.13 o 
  -7   2  14      106.64      103.75     12.22 o 
  -6   2  14       29.54       18.41     10.61 o 
  -5   2  14       17.73       27.17      9.91 o 
  -4   2  14      710.09      728.95     37.17 o 
  -3   2  14      681.21      788.81     29.49 o 
  -2   2  14      261.48      310.82     21.79 o 
  -1   2  14       25.94       36.90     11.67 o 
   0   2  14      804.13      890.19     31.36 o 
   1   2  14        3.71       10.16     11.02 o 
   2   2  14      191.83      215.42     16.31 o 
   3   2  14        0.04       -7.73      7.73 o 
   4   2  14       33.04       13.19      9.07 o 
   5   2  14      182.31      217.65     16.74 o 
   6   2  14      164.92      124.72     13.73 o 
   7   2  14       38.13       20.39      9.39 o 
   8   2  14       36.17       36.19     11.77 o 
   9   2  14        0.71       -1.02      9.08 o 
  10   2  14       80.91       81.05     16.48 o 
  11   2  14       16.53        7.88     11.96 o 
  12   2  14       92.59       90.82     20.94 o 
  13   2  14       15.63       16.79     15.61 o 
  14   2  14       24.39       10.32     24.04 o 
  15   2  14        1.20       26.99     17.07 o 
 -22   3  14        2.43       33.95     18.22 o 
 -21   3  14       85.71      125.53     20.34 o 
 -20   3  14       25.63       12.61     13.29 o 
 -19   3  14       65.09      102.63     16.65 o 
 -18   3  14        4.92        6.07     11.40 o 
 -17   3  14      123.04      131.96     16.84 o 
 -16   3  14       96.23       76.06     13.33 o 
 -15   3  14        0.01        9.13      8.81 o 
 -14   3  14       90.48      118.37     14.61 o 
 -13   3  14        1.85        5.72      7.70 o 
 -12   3  14      241.03      239.26     18.05 o 
 -11   3  14      442.75      393.07     21.54 o 
 -10   3  14      290.48      282.02     42.60 o 
  -9   3  14     1433.09     1176.74     44.83 o 
  -8   3  14      521.19      492.13     38.44 o 
  -7   3  14        5.34       10.84     12.54 o 
  -6   3  14      840.63      778.01     31.37 o 
  -5   3  14      773.39      784.30     31.50 o 
  -4   3  14     1054.35     1099.63     36.01 o 
  -3   3  14       20.66       39.46     12.82 o 
  -2   3  14     1064.48     1058.11     35.25 o 
  -1   3  14       95.67      104.90     15.76 o 
   0   3  14       20.94       48.38     13.11 o 
   1   3  14      255.27      320.34     23.63 o 
   2   3  14       88.42      101.64     12.92 o 
   3   3  14      566.60      561.56     22.54 o 
   4   3  14        0.72       -7.31      7.31 o 
   5   3  14        0.57        6.70      9.43 o 
   6   3  14        9.93        7.13     12.53 o 
   7   3  14      349.22      297.66     36.39 o 
   8   3  14      267.94      293.89     28.87 o 
   9   3  14       49.41       51.79     15.72 o 
  10   3  14      954.18     1028.02     41.24 o 
  11   3  14      743.35      610.42     35.37 o 
  12   3  14      340.00      381.84     36.87 o 
  13   3  14       30.21       57.14     15.91 o 
  14   3  14       59.15       69.76     18.32 o 
  15   3  14        4.38        6.13     12.87 o 
 -21   4  14       26.79       35.93     14.98 o 
 -20   4  14       11.03       25.21     13.04 o 
 -19   4  14       16.03       27.65     37.32 o 
 -18   4  14       42.62       54.87     15.61 o 
 -17   4  14       69.68       74.08     14.26 o 
 -16   4  14       28.11       38.39     18.25 o 
 -15   4  14      550.79      580.08     35.28 o 
 -14   4  14     1600.97     1514.99     49.72 o 
 -13   4  14      278.52      248.39     24.50 o 
 -12   4  14       62.51       40.11     13.72 o 
 -11   4  14      491.00      538.30     37.44 o 
 -10   4  14      123.07      167.04     24.06 o 
  -9   4  14       20.54       32.39     12.52 o 
  -8   4  14       41.91       11.03     11.88 o 
  -7   4  14      634.20      565.65     27.95 o 
  -6   4  14      651.89      611.73     27.79 o 
  -5   4  14       33.18       34.81     38.30 o 
  -4   4  14       48.89       31.49     12.47 o 
  -3   4  14       46.73       49.28     18.83 o 
  -2   4  14      124.95      159.79     26.68 o 
  -1   4  14       26.75       15.52     11.16 o 
   0   4  14      300.53      349.88     32.09 o 
   1   4  14      342.60      419.23     43.96 o 
   2   4  14      392.26      348.07     31.44 o 
   3   4  14      217.87      195.73     20.93 o 
   4   4  14       65.29       64.03     20.23 o 
   5   4  14      840.08      832.40     34.90 o 
   6   4  14      128.06      149.89     19.81 o 
   7   4  14       25.77       34.37     13.91 o 
   8   4  14      275.85      326.57     27.59 o 
   9   4  14      438.73      377.80     29.82 o 
  10   4  14      228.33      256.71     25.89 o 
  11   4  14       30.56       50.82     16.17 o 
  12   4  14      255.83      283.03     32.99 o 
  13   4  14      368.55      325.28     30.75 o 
  14   4  14      414.38      439.76     36.11 o 
 -19   5  14      254.70      336.27     41.55 o 
 -18   5  14      117.55      141.38     39.21 o 
 -17   5  14       28.89       29.71     31.43 o 
 -16   5  14      207.96      193.61     32.33 o 
 -15   5  14       42.71       68.86     23.74 o 
 -14   5  14       17.00       36.01     30.01 o 
 -13   5  14        6.77       32.44     33.53 o 
 -12   5  14      247.21      344.26     36.19 o 
 -11   5  14      466.52      501.16     30.93 o 
 -10   5  14       70.66      105.27     17.56 o 
  -9   5  14      604.60      579.48     29.82 o 
  -8   5  14      461.18      559.66     29.58 o 
  -7   5  14       16.36       22.19     11.80 o 
  -6   5  14       31.00       30.51     13.14 o 
  -5   5  14     1055.48     1076.87     36.14 o 
  -4   5  14      356.76      406.97     35.00 o 
  -3   5  14      128.54       70.00     39.40 o 
  -2   5  14      946.29      898.11     51.49 o 
  -1   5  14     1972.45     1960.55     66.02 o 
   0   5  14     2518.58     2373.38     74.32 o 
   1   5  14     1044.40     1074.86     50.44 o 
   2   5  14      104.68      110.79     23.19 o 
   3   5  14     1401.15     1544.26     94.10 o 
   4   5  14      775.31      760.66     35.52 o 
   5   5  14      229.29      211.14     31.22 o 
   6   5  14        5.45       -1.18     24.51 o 
   7   5  14      574.42      528.21     34.77 o 
   8   5  14        1.00       -5.56     12.16 o 
   9   5  14       25.64       43.76     15.23 o 
  10   5  14       33.97       39.49     18.00 o 
  11   5  14       69.73       60.91     18.67 o 
  12   5  14      183.89      198.59     29.45 o 
  13   5  14      137.75      110.02     51.61 o 
 -18   6  14       23.63       16.91     19.72 o 
 -17   6  14       20.96       13.91     20.31 o 
 -16   6  14        0.03       -4.38     19.87 o 
 -15   6  14       76.47       78.76     21.22 o 
 -14   6  14      219.39      212.42     31.67 o 
 -13   6  14        0.04        9.97     27.00 o 
 -12   6  14       40.31       51.05     20.32 o 
 -11   6  14      426.14      426.02     39.56 o 
 -10   6  14      674.40      690.79     43.87 o 
  -9   6  14      215.52      262.00     50.33 o 
  -8   6  14        0.06        7.68     18.41 o 
  -7   6  14      668.66      568.84     40.20 o 
  -6   6  14     1082.69     1156.54     51.93 o 
  -5   6  14      398.64      391.40     35.58 o 
  -4   6  14        0.15      -10.03     18.92 o 
  -3   6  14      248.41      209.66     28.30 o 
  -2   6  14       81.66       53.06     19.67 o 
  -1   6  14        3.05        5.68     16.43 o 
   0   6  14      100.42       77.85     21.80 o 
   1   6  14       48.98      165.25     27.51 o 
   2   6  14        5.87       -5.52     17.37 o 
   3   6  14       42.31       20.33     20.12 o 
   4   6  14        0.04        0.56     11.51 o 
   5   6  14      162.12      151.12     22.04 o 
   6   6  14      135.66      116.36     20.40 o 
   7   6  14       11.25       17.98     13.85 o 
   8   6  14        7.79       22.47     14.96 o 
   9   6  14      127.25      151.94     23.97 o 
  10   6  14       78.59       68.94     18.04 o 
  11   6  14       23.61       23.10     14.46 o 
 -15   7  14       16.23       28.26     20.47 o 
 -14   7  14       24.63       56.62     35.21 o 
 -13   7  14       31.20       15.85     35.07 o 
 -12   7  14        0.88       47.14     35.11 o 
 -11   7  14       42.51        5.31     31.68 o 
 -10   7  14      308.96      299.93     56.66 o 
  -9   7  14      611.80      565.94     69.55 o 
  -8   7  14      199.24      222.31     49.06 o 
  -7   7  14        0.02       13.16     29.87 o 
  -6   7  14      149.23      158.32     41.66 o 
  -5   7  14      204.86      176.06     44.14 o 
  -4   7  14       92.17       87.49     36.34 o 
  -3   7  14        0.82        3.98     17.07 o 
  -2   7  14        1.60       -2.38     17.81 o 
  -1   7  14      199.44      230.63     30.19 o 
   0   7  14      216.26      170.92     33.02 o 
   1   7  14       17.73        3.80     20.65 o 
   2   7  14       35.99        3.29     23.62 o 
   3   7  14       29.15       80.64     25.39 o 
   4   7  14       65.42       42.98     21.98 o 
   5   7  14        7.23       12.65     26.83 o 
   6   7  14       17.98       10.98     18.67 o 
   7   7  14      205.30      212.79     26.98 o 
   8   7  14        4.83      -16.82     20.18 o 
   9   7  14       11.26       25.05     33.05 o 
 -12   8  14       20.68       15.57     30.97 o 
 -11   8  14        5.43       14.78     30.51 o 
 -10   8  14       13.92        5.18     30.10 o 
  -9   8  14       16.43       28.69     33.93 o 
  -8   8  14       55.72      138.84     44.40 o 
  -7   8  14        4.14       -4.90     28.64 o 
  -6   8  14        1.22        3.01     28.55 o 
  -5   8  14       40.16       -6.30     30.45 o 
  -4   8  14        1.82       17.84     31.24 o 
  -3   8  14      243.38      209.84     47.77 o 
  -2   8  14      273.76      241.38     51.07 o 
  -1   8  14       65.65       83.33     38.97 o 
   0   8  14       12.65       35.46     32.63 o 
   1   8  14        5.36      -24.09     28.18 o 
   2   8  14       20.41        9.17     22.58 o 
   3   8  14       10.10       -2.79     19.64 o 
   4   8  14        5.93      -13.69     37.74 o 
   5   8  14       13.12       53.28     22.93 o 
 -22   1  15      147.92      171.80     21.00 o 
 -21   1  15      113.49      169.12     27.03 o 
 -20   1  15       32.35       47.94     22.08 o 
 -19   1  15       84.22       88.74     17.82 o 
 -18   1  15      186.77      198.63     20.41 o 
 -17   1  15      106.01       90.50     15.23 o 
 -16   1  15       55.16       66.34     13.09 o 
 -15   1  15      125.65      128.59     15.83 o 
 -14   1  15       52.64       62.11     12.00 o 
 -13   1  15       57.24       61.49     13.11 o 
 -12   1  15        2.50       -3.39      8.40 o 
 -11   1  15     2328.54     2165.05     46.09 o 
 -10   1  15       50.96       55.13     16.97 o 
  -9   1  15       62.58       83.38     13.84 o 
  -8   1  15      620.62      523.86     22.75 o 
  -7   1  15     2079.03     2103.68     41.95 o 
  -6   1  15      281.75      350.17     18.76 o 
  -5   1  15      156.65      138.62     12.92 o 
  -4   1  15       51.95       50.00     12.20 o 
  -3   1  15      173.64      173.26     15.67 o 
  -2   1  15      300.60      279.38     20.78 o 
  -1   1  15     2207.14     2243.22     97.79 o 
   0   1  15      525.53      588.28     34.69 o 
   1   1  15      161.30      154.24     24.04 o 
   2   1  15      459.90      547.85     22.21 o 
   3   1  15        4.74        2.47      7.18 o 
   4   1  15       64.78       74.42     11.23 o 
   5   1  15      447.56      472.57     25.79 o 
   6   1  15      171.65      177.14     15.73 o 
   7   1  15       16.02       30.72      9.98 o 
   8   1  15       73.74       69.62     12.79 o 
   9   1  15        2.73        3.40     10.78 o 
  10   1  15       58.23       64.24     13.42 o 
  11   1  15       14.74       12.68     12.15 o 
  12   1  15        0.32       -6.07     11.46 o 
  13   1  15      139.73      201.27     23.94 o 
  14   1  15        8.88       -1.06     33.01 o 
  15   1  15       81.63       59.39     38.37 o 
 -22   2  15       25.98        4.92     11.61 o 
 -21   2  15      548.11      652.85     35.01 o 
 -20   2  15      346.76      389.13     35.83 o 
 -19   2  15       23.81       59.56     36.28 o 
 -18   2  15       58.17       53.80     12.96 o 
 -17   2  15        1.21       -8.30      9.26 o 
 -16   2  15       31.27        4.24     12.35 o 
 -15   2  15        5.71        2.65      8.38 o 
 -14   2  15        3.92       18.49     10.35 o 
 -13   2  15      369.68      333.85     21.63 o 
 -12   2  15      377.16      343.44     21.69 o 
 -11   2  15      729.32      658.69     26.13 o 
 -10   2  15       65.01       50.92     11.19 o 
  -9   2  15     2352.45     2351.57     58.43 o 
  -8   2  15       27.55       20.90      9.45 o 
  -7   2  15      104.56       91.82     15.54 o 
  -6   2  15     1185.44     1227.52     38.85 o 
  -5   2  15     3124.35     3063.85     63.19 o 
  -4   2  15     1967.50     1867.97     58.84 o 
  -3   2  15       29.65       49.70     13.11 o 
  -2   2  15        3.64        4.59     12.76 o 
  -1   2  15       57.86       59.41     13.57 o 
   0   2  15      636.11      590.44     28.04 o 
   1   2  15      665.42      631.29     31.31 o 
   2   2  15      379.23      418.54     21.22 o 
   3   2  15        4.16       14.90      9.10 o 
   4   2  15       45.06       31.91      9.45 o 
   5   2  15      176.53      164.15     15.77 o 
   6   2  15       28.91       27.52     10.40 o 
   7   2  15      280.23      352.00     28.63 o 
   8   2  15        7.05       13.84     10.44 o 
   9   2  15       23.73       36.01     16.01 o 
  10   2  15      173.45      190.27     25.80 o 
  11   2  15      687.96      718.54     46.17 o 
  12   2  15       37.28       44.54     15.51 o 
  13   2  15      128.82      178.21     23.28 o 
  14   2  15      302.75      370.52     34.21 o 
  15   2  15      923.01     1027.39     46.19 o 
 -21   3  15       46.65       67.23     15.67 o 
 -20   3  15       58.08       76.88     22.22 o 
 -19   3  15      198.52      205.06     21.39 o 
 -18   3  15      203.72      229.79     21.70 o 
 -17   3  15      119.40      138.78     17.24 o 
 -16   3  15       22.22       44.24     11.63 o 
 -15   3  15      275.27      253.40     21.14 o 
 -14   3  15      289.24      307.14     38.24 o 
 -13   3  15      152.81      188.84     17.21 o 
 -12   3  15       94.65      105.87     17.03 o 
 -11   3  15      109.57       90.28     16.01 o 
 -10   3  15     1067.81      956.41     36.92 o 
  -9   3  15      221.06      218.65     33.56 o 
  -8   3  15      326.61      326.59     28.37 o 
  -7   3  15      990.32      896.57     34.04 o 
  -6   3  15        0.12       -5.11     10.78 o 
  -5   3  15      166.16      190.60     20.16 o 
  -4   3  15      365.01      343.18     31.73 o 
  -3   3  15      570.06      602.01     65.37 o 
  -2   3  15     1011.50     1103.31     37.15 o 
  -1   3  15      240.75      204.75     19.67 o 
   0   3  15      136.89      132.93     16.84 o 
   1   3  15     2045.92     1987.04     49.51 o 
   2   3  15     2608.90     2535.76     49.44 o 
   3   3  15        7.45       17.77      8.95 o 
   4   3  15        2.04        5.18      8.62 o 
   5   3  15      279.52      316.40     24.49 o 
   6   3  15        7.91        7.69     10.03 o 
   7   3  15      236.89      226.00     31.26 o 
   8   3  15     1550.38     1612.89     50.22 o 
   9   3  15     2508.87     2542.58     65.48 o 
  10   3  15      801.27      849.84     42.91 o 
  11   3  15       21.79       35.42     34.68 o 
  12   3  15       16.76       22.04     13.53 o 
  13   3  15       60.63       69.35     16.75 o 
  14   3  15       55.07       66.27     18.32 o 
 -20   4  15      131.70      148.23     46.04 o 
 -19   4  15       31.33       29.89     21.74 o 
 -18   4  15       35.00       27.68     19.42 o 
 -17   4  15      250.44      338.05     33.29 o 
 -16   4  15      285.97      291.70     27.61 o 
 -15   4  15       18.38       28.96     14.55 o 
 -14   4  15      860.64      794.82     37.78 o 
 -13   4  15     1595.64     1521.41     80.23 o 
 -12   4  15     1066.11     1090.97     41.57 o 
 -11   4  15      349.03      414.71     29.25 o 
 -10   4  15       53.36       18.10     22.64 o 
  -9   4  15      411.76      427.89     28.84 o 
  -8   4  15       27.15       32.66     13.22 o 
  -7   4  15        4.03       -5.80     10.38 o 
  -6   4  15       77.33       78.19     14.41 o 
  -5   4  15      322.61      294.15     23.27 o 
  -4   4  15      327.92      340.29     24.08 o 
  -3   4  15      142.78      184.85     19.24 o 
  -2   4  15        3.73       11.30     10.92 o 
  -1   4  15        6.11        7.90     10.61 o 
   0   4  15       26.11       28.80     16.82 o 
   1   4  15      284.91      263.34     29.61 o 
   2   4  15       82.38      103.13     21.95 o 
   3   4  15        0.75       -8.72     10.90 o 
   4   4  15      281.43      315.37     25.57 o 
   5   4  15      100.32       84.74     16.19 o 
   6   4  15        2.41        6.21     10.39 o 
   7   4  15        4.01       -7.69     11.05 o 
   8   4  15        4.55       -1.43     10.62 o 
   9   4  15       53.19       48.03     14.98 o 
  10   4  15       21.12       18.37     13.15 o 
  11   4  15        9.31        9.49     12.80 o 
  12   4  15       97.95       92.46     19.05 o 
  13   4  15       31.37       40.38     15.78 o 
 -19   5  15       19.26       50.26     23.38 o 
 -18   5  15       27.36       30.92     22.85 o 
 -17   5  15       36.43       51.01     29.40 o 
 -16   5  15       12.12        2.32     27.64 o 
 -15   5  15        7.37       18.95     19.70 o 
 -14   5  15       13.99       14.50     18.32 o 
 -13   5  15       36.24       74.40     15.70 o 
 -12   5  15      304.38      285.40     26.86 o 
 -11   5  15       11.81       24.64     14.10 o 
 -10   5  15       41.59       55.58     15.45 o 
  -9   5  15      110.69      123.80     18.71 o 
  -8   5  15      201.62      206.37     25.71 o 
  -7   5  15      191.05      168.24     33.58 o 
  -6   5  15       34.50       64.65     14.90 o 
  -5   5  15      170.46      166.11     25.48 o 
  -4   5  15      168.61      182.25     26.44 o 
  -3   5  15      339.35      357.17     33.98 o 
  -2   5  15      320.61      297.38     32.18 o 
  -1   5  15      609.91      559.61     69.12 o 
   0   5  15      112.46      137.98     25.08 o 
   1   5  15      100.00      110.01     23.69 o 
   2   5  15      122.11      107.18     24.31 o 
   3   5  15       33.31       33.33     19.13 o 
   4   5  15        3.78      -11.45     19.11 o 
   5   5  15        0.20        0.89     11.47 o 
   6   5  15       26.35       19.78     13.05 o 
   7   5  15        7.91       10.32     13.45 o 
   8   5  15       20.43       19.23     15.16 o 
   9   5  15       32.09       26.49     15.44 o 
  10   5  15       13.79       13.36     14.88 o 
  11   5  15       33.98       40.86     16.84 o 
  12   5  15      144.32      120.25     22.72 o 
 -17   6  15       79.26       43.18     53.11 o 
 -16   6  15      336.86      306.23     47.36 o 
 -15   6  15      248.19      307.79     58.74 o 
 -14   6  15       45.57       51.03     21.87 o 
 -13   6  15      116.37       58.00     22.98 o 
 -12   6  15        7.73       13.97     17.83 o 
 -11   6  15        0.44       -6.50     15.47 o 
 -10   6  15        7.38       13.14     15.96 o 
  -9   6  15       30.93       -6.46     28.92 o 
  -8   6  15      148.47      108.15     36.05 o 
  -7   6  15       50.24       43.79     18.87 o 
  -6   6  15        1.87      -16.22     16.22 o 
  -5   6  15        0.62       17.24     17.69 o 
  -4   6  15        1.21        4.12     24.35 o 
  -3   6  15        0.46        2.87     18.45 o 
  -2   6  15      141.53      124.55     24.89 o 
  -1   6  15       92.27       82.30     23.36 o 
   0   6  15       37.49       18.44     21.77 o 
   1   6  15        2.05       12.50     19.20 o 
   2   6  15      145.05      192.73     29.75 o 
   3   6  15      180.03      168.66     28.42 o 
   4   6  15       46.45        9.15     18.29 o 
   5   6  15       58.85       60.15     17.35 o 
   6   6  15       25.44       21.42     13.97 o 
   7   6  15      155.05      112.97     21.11 o 
   8   6  15      116.10       78.34     19.48 o 
   9   6  15       25.60       32.13     16.77 o 
  10   6  15      247.55      272.12     29.47 o 
 -15   7  15       57.72       72.96     37.77 o 
 -14   7  15        1.88       31.01     32.22 o 
 -13   7  15        1.29       -5.77     28.80 o 
 -12   7  15       16.03       28.20     34.13 o 
 -11   7  15       42.51       75.57     39.00 o 
 -10   7  15       71.27       61.89     37.22 o 
  -9   7  15        0.61      -27.18     27.18 o 
  -8   7  15      238.52      172.69     44.92 o 
  -7   7  15      446.98      459.86     62.44 o 
  -6   7  15      294.83      393.81     58.57 o 
  -5   7  15       76.78       28.20     30.95 o 
  -4   7  15        5.64        6.52     21.35 o 
  -3   7  15      176.37      227.77     31.46 o 
  -2   7  15       89.03       96.53     24.69 o 
  -1   7  15       23.09       36.25     20.24 o 
   0   7  15      128.13      129.51     27.15 o 
   1   7  15      321.41      297.64     36.85 o 
   2   7  15      369.83      408.31     52.44 o 
   3   7  15        9.02       -0.88     19.72 o 
   4   7  15       16.28       20.26     20.06 o 
   5   7  15      262.99      294.32     38.24 o 
   6   7  15      482.07      389.68     61.84 o 
   7   7  15       95.30       79.31     22.67 o 
 -11   8  15       66.15       35.43     34.84 o 
 -10   8  15       45.92       14.85     30.13 o 
  -9   8  15      421.70      340.39     59.31 o 
  -8   8  15      659.36      541.36     70.96 o 
  -7   8  15      172.25      189.99     49.90 o 
  -6   8  15       16.95       38.81     33.74 o 
  -5   8  15      430.59      398.88     62.45 o 
  -4   8  15      455.80      433.96     65.25 o 
  -3   8  15       70.87       50.24     34.64 o 
  -2   8  15        1.07       -6.43     29.46 o 
  -1   8  15       66.12       59.40     39.01 o 
   0   8  15       95.03      185.50     47.60 o 
   1   8  15       31.35       45.21     34.53 o 
   2   8  15        7.20       -1.68     18.98 o 
   3   8  15       42.38       25.23     21.56 o 
   4   8  15       60.95       24.30     21.65 o 
 -22   0  16        1.04       -4.00     15.56 o 
 -21   0  16       10.52        4.37     18.35 o 
 -20   0  16       79.11       83.52     31.49 o 
 -19   0  16      896.21     1080.66     54.76 o 
 -18   0  16       24.77       42.57     43.42 o 
 -17   0  16      217.04      200.79     28.44 o 
 -16   0  16      165.50      149.49     24.56 o 
 -15   0  16      962.50     1004.86     48.35 o 
 -14   0  16      234.17      236.48     27.60 o 
 -13   0  16      676.88      624.41     36.72 o 
 -12   0  16      103.90       56.09     15.83 o 
 -11   0  16     1217.05     1227.55     48.27 o 
 -10   0  16      934.53      855.21     49.56 o 
  -9   0  16      600.03      852.56    106.94 o 
  -8   0  16      543.39      525.12     32.99 o 
  -7   0  16     1061.85      984.03     41.05 o 
  -6   0  16      344.18      414.62     29.85 o 
  -5   0  16       71.14       90.49     19.91 o 
  -4   0  16      750.61      744.32     35.53 o 
  -3   0  16      607.82      508.32     29.85 o 
  -2   0  16        1.06       12.93     12.00 o 
  -1   0  16       21.43       -2.92     13.08 o 
   0   0  16     2491.97     2691.66     68.00 o 
   1   0  16     1213.44     1295.56     46.90 o 
   2   0  16      364.50      469.61     30.73 o 
   3   0  16       93.25      116.00     13.48 o 
   4   0  16      673.77      684.37     55.14 o 
   5   0  16      630.17      577.09     52.84 o 
   6   0  16       43.31       84.42     29.25 o 
   7   0  16        6.11      -18.05     18.05 o 
   8   0  16       34.28       25.72     21.82 o 
   9   0  16       29.35       -1.36      9.92 o 
  10   0  16      672.10        9.61     14.60 o 
  11   0  16      107.19        3.51     24.47 o 
  12   0  16      295.56      273.87     48.44 o 
  13   0  16      161.84      191.61     43.36 o 
  14   0  16        1.12      -19.71     23.46 o 
 -22   1  16        0.13       18.53     18.67 o 
 -21   1  16      334.08      407.69     29.46 o 
 -20   1  16        7.83        8.09     11.26 o 
 -19   1  16      184.26      187.11     25.17 o 
 -18   1  16        0.18       -5.44      9.63 o 
 -17   1  16      157.78      191.55     19.68 o 
 -16   1  16       43.97       42.79     14.23 o 
 -15   1  16       48.09       70.36     16.67 o 
 -14   1  16       83.50      100.90     14.54 o 
 -13   1  16      159.56      131.96     14.94 o 
 -12   1  16      232.16      254.85     19.03 o 
 -11   1  16      774.07      763.40     27.11 o 
 -10   1  16      462.60      395.61     22.42 o 
  -9   1  16      286.02      262.04     18.36 o 
  -8   1  16      355.86      350.70     21.13 o 
  -7   1  16     1254.72     1163.87     31.61 o 
  -6   1  16     2544.87     2402.79     45.51 o 
  -5   1  16     3124.78     2867.03     49.77 o 
  -4   1  16      830.53      888.97     32.67 o 
  -3   1  16      239.34      220.15     20.13 o 
  -2   1  16       48.07       38.79     13.14 o 
  -1   1  16      706.10      715.39     29.86 o 
   0   1  16      121.47       70.36     17.07 o 
   1   1  16       79.30      121.38     38.78 o 
   2   1  16        0.38       -3.23     11.68 o 
   3   1  16     5388.15     5517.78     81.60 o 
   4   1  16      271.89      290.18     19.05 o 
   5   1  16      131.93      175.02     16.01 o 
   6   1  16       35.34       50.24     11.12 o 
   7   1  16       45.98       52.32     11.31 o 
   8   1  16      149.42      190.71     17.91 o 
   9   1  16       10.34       -4.72      9.53 o 
  10   1  16       27.75       17.27     11.25 o 
  11   1  16       12.61       14.70     12.18 o 
  12   1  16      188.34      192.80     30.55 o 
  13   1  16       13.44      -19.58     28.29 o 
  14   1  16       86.38      122.42     44.95 o 
 -22   2  16        0.43       11.37     11.67 o 
 -21   2  16       37.46       32.85     12.93 o 
 -20   2  16      165.94      195.72     25.89 o 
 -19   2  16      600.17      707.77     52.80 o 
 -18   2  16       17.27       36.67     12.25 o 
 -17   2  16       16.01       49.54     14.98 o 
 -16   2  16       70.63       92.03     15.56 o 
 -15   2  16      169.26      209.50     21.70 o 
 -14   2  16       20.16       24.18      9.97 o 
 -13   2  16       54.95       60.75     12.35 o 
 -12   2  16      421.42      413.13     23.03 o 
 -11   2  16      365.51      357.52     30.74 o 
 -10   2  16     1900.27     1722.85     39.49 o 
  -9   2  16        4.14        9.26     11.75 o 
  -8   2  16        3.64       20.78     12.41 o 
  -7   2  16      120.82      183.17     29.05 o 
  -6   2  16        2.45       17.58     46.05 o 
  -5   2  16       73.97       72.02     15.74 o 
  -4   2  16        0.25       21.70     25.12 o 
  -3   2  16      489.92      419.71     32.18 o 
  -2   2  16     1563.09     1689.09     46.15 o 
  -1   2  16        0.98       -3.45     11.58 o 
   0   2  16      319.41      341.22     37.65 o 
   1   2  16      900.36      865.68     33.63 o 
   2   2  16     1330.55     1239.18     33.18 o 
   3   2  16      460.49      457.72     22.46 o 
   4   2  16      285.34      300.95     20.07 o 
   5   2  16      639.57      659.85     25.78 o 
   6   2  16      302.95      313.90     30.04 o 
   7   2  16       30.53       15.22     10.58 o 
   8   2  16       25.95       27.36     10.69 o 
   9   2  16        3.53       -2.39     16.29 o 
  10   2  16        0.06       15.15     11.81 o 
  11   2  16       23.59       36.02     19.68 o 
  12   2  16      132.79      153.98     21.87 o 
  13   2  16      117.50      138.81     24.44 o 
  14   2  16        3.55       -2.91     12.94 o 
 -21   3  16       54.30       75.16     15.43 o 
 -20   3  16       89.80      112.29     17.39 o 
 -19   3  16       86.68      103.80     17.07 o 
 -18   3  16       33.41       44.73     14.90 o 
 -17   3  16      116.16      161.11     27.11 o 
 -16   3  16        4.25        6.49      9.76 o 
 -15   3  16       21.94       11.75     13.53 o 
 -14   3  16        9.96       -4.23     24.60 o 
 -13   3  16      341.60      299.63     26.48 o 
 -12   3  16      432.28      401.43     29.74 o 
 -11   3  16      151.59      129.86     18.65 o 
 -10   3  16      348.77      420.96     28.65 o 
  -9   3  16      115.25      108.84     16.81 o 
  -8   3  16      300.67      283.74     23.29 o 
  -7   3  16       18.58       33.95     12.59 o 
  -6   3  16        4.08       11.40     11.92 o 
  -5   3  16      977.49      900.05     41.99 o 
  -4   3  16       67.25       58.30     14.17 o 
  -3   3  16      959.39      888.58     33.67 o 
  -2   3  16      923.87      902.56     33.48 o 
  -1   3  16     2368.13     2330.82     55.30 o 
   0   3  16     1293.20     1218.47     39.39 o 
   1   3  16      203.51      185.82     19.36 o 
   2   3  16      197.03      216.91     20.72 o 
   3   3  16       80.53      107.00     14.14 o 
   4   3  16      102.85       59.67     14.30 o 
   5   3  16      314.90      301.56     24.69 o 
   6   3  16       72.98       92.63     16.41 o 
   7   3  16       11.50       -4.67     10.49 o 
   8   3  16      245.56      218.35     23.51 o 
   9   3  16       23.50       36.07     20.53 o 
  10   3  16        3.66       11.93     12.08 o 
  11   3  16        0.44      -17.37     17.37 o 
  12   3  16        1.50       22.87     14.54 o 
  13   3  16       99.74      106.24     20.70 o 
 -20   4  16       56.77       77.86     24.75 o 
 -19   4  16       83.77       94.22     26.77 o 
 -18   4  16       27.50       12.88     14.63 o 
 -17   4  16        2.51       -0.89     14.35 o 
 -16   4  16        1.32       20.41     14.43 o 
 -15   4  16       24.74       17.64     14.57 o 
 -14   4  16        0.08       33.22     19.34 o 
 -13   4  16       97.88      112.69     19.94 o 
 -12   4  16       26.05        6.75     13.02 o 
 -11   4  16       55.20       55.38     15.04 o 
 -10   4  16      234.69      213.10     22.41 o 
  -9   4  16      207.42      167.03     20.45 o 
  -8   4  16       86.76      113.64     21.78 o 
  -7   4  16     1140.41     1003.11     37.68 o 
  -6   4  16     1176.96     1115.57     40.02 o 
  -5   4  16       19.02       31.00     14.63 o 
  -4   4  16      120.54      169.42     18.90 o 
  -3   4  16     2481.49     2456.21     62.40 o 
  -2   4  16      355.01      338.51     24.67 o 
  -1   4  16       53.32       42.34     18.25 o 
   0   4  16      750.35      797.45     85.78 o 
   1   4  16      761.88      729.17     42.26 o 
   2   4  16        4.26        6.74     17.00 o 
   3   4  16        3.14       -3.47     10.04 o 
   4   4  16        5.67       -3.62      9.74 o 
   5   4  16        5.27       28.48     16.11 o 
   6   4  16      378.87      343.56     32.67 o 
   7   4  16       19.29       -5.17     11.62 o 
   8   4  16       40.60       46.72     15.37 o 
   9   4  16      112.57      117.57     30.34 o 
  10   4  16       42.13       19.09     13.08 o 
  11   4  16        5.46       17.32     13.52 o 
  12   4  16       22.84       27.70     14.51 o 
 -19   5  16      305.55      397.43     45.03 o 
 -18   5  16       17.05       10.27     20.57 o 
 -17   5  16      219.08      201.54     60.16 o 
 -16   5  16      322.99      310.95     38.62 o 
 -15   5  16        1.63      -17.24     17.24 o 
 -14   5  16       32.17       12.14     14.58 o 
 -13   5  16       54.02       45.66     18.18 o 
 -12   5  16      340.81      379.58     30.18 o 
 -11   5  16       41.11       30.74     17.62 o 
 -10   5  16      357.02      417.09     30.86 o 
  -9   5  16      553.75      521.18     31.01 o 
  -8   5  16       58.62       78.42     16.24 o 
  -7   5  16       90.51       70.68     16.38 o 
  -6   5  16        9.47       23.19     13.03 o 
  -5   5  16       71.88       76.37     20.45 o 
  -4   5  16       41.67       17.05     17.18 o 
  -3   5  16       53.72       50.63     28.39 o 
  -2   5  16       29.55       27.40     38.95 o 
  -1   5  16      539.96      562.75     49.43 o 
   0   5  16       22.49        7.26     17.04 o 
   1   5  16      136.85      149.54     43.29 o 
   2   5  16      277.80      277.01     33.94 o 
   3   5  16      294.56      329.74     45.49 o 
   4   5  16        0.18        3.88     11.86 o 
   5   5  16       37.54       37.23     14.70 o 
   6   5  16       37.29       13.99     12.94 o 
   7   5  16     1303.95     1164.00     46.57 o 
   8   5  16      183.06      204.58     25.07 o 
   9   5  16      127.34      108.17     20.73 o 
  10   5  16     1296.82     1296.50     51.18 o 
  11   5  16     1033.82     1018.51     46.56 o 
 -17   6  16        9.04      -11.50     19.01 o 
 -16   6  16       33.98       81.66     22.06 o 
 -15   6  16      197.75      244.37     69.10 o 
 -14   6  16      840.94      950.96     54.51 o 
 -13   6  16       12.02       -6.25     17.24 o 
 -12   6  16       81.52       65.84     23.33 o 
 -11   6  16      347.63      360.16     38.00 o 
 -10   6  16      221.89      231.01     51.00 o 
  -9   6  16       33.62       39.75     20.19 o 
  -8   6  16       12.04       28.98     18.71 o 
  -7   6  16      425.85      454.76     59.43 o 
  -6   6  16      371.77      357.65     36.78 o 
  -5   6  16       11.13      -12.35     22.28 o 
  -4   6  16       28.58       65.03     21.72 o 
  -3   6  16      353.58      380.86     38.35 o 
  -2   6  16      171.24      185.76     30.33 o 
  -1   6  16        4.67        1.66     18.93 o 
   0   6  16        0.19       -3.78     17.67 o 
   1   6  16       29.09       46.85     21.26 o 
   2   6  16       69.98       96.18     24.06 o 
   3   6  16       37.33       32.38     20.63 o 
   4   6  16       10.83      -16.85     22.47 o 
   5   6  16      166.97      160.63     23.65 o 
   6   6  16       95.68       69.79     18.45 o 
   7   6  16        0.07       -1.67     32.33 o 
   8   6  16        4.44       -6.29     12.89 o 
   9   6  16        1.04      -14.89     19.22 o 
 -14   7  16       16.69      -14.49     29.36 o 
 -13   7  16       16.73       34.64     33.84 o 
 -12   7  16        0.02        7.13     32.60 o 
 -11   7  16      143.33      177.88     50.17 o 
 -10   7  16       18.81       24.82     35.18 o 
  -9   7  16       45.95       12.14     33.94 o 
  -8   7  16       29.82       29.61     32.42 o 
  -7   7  16        3.72       23.12     31.91 o 
  -6   7  16       48.20       39.11     33.54 o 
  -5   7  16       14.40       -0.16     30.14 o 
  -4   7  16       42.80       14.37     20.03 o 
  -3   7  16      184.74      113.67     25.96 o 
  -2   7  16       58.62       37.89     24.35 o 
  -1   7  16       89.91       95.16     25.35 o 
   0   7  16      108.35      112.01     27.25 o 
   1   7  16       82.96      102.48     25.77 o 
   2   7  16       59.97       65.46     27.58 o 
   3   7  16      444.34      453.57     81.68 o 
   4   7  16      136.49      102.56     34.81 o 
   5   7  16       69.63       39.36     26.65 o 
   6   7  16        1.43       -6.26     19.59 o 
 -10   8  16       50.18       30.28     34.60 o 
  -9   8  16       20.32       57.57     38.11 o 
  -8   8  16      104.35       81.27     39.55 o 
  -7   8  16       23.99       42.17     34.11 o 
  -6   8  16        4.28       24.56     33.07 o 
  -5   8  16        4.35       18.71     31.94 o 
  -4   8  16       49.95       66.87     37.37 o 
  -3   8  16       39.95       63.05     35.94 o 
  -2   8  16       87.97      122.96     43.54 o 
  -1   8  16       17.61       25.71     32.38 o 
   0   8  16      193.57      139.76     44.47 o 
   1   8  16      157.49      197.07     32.20 o 
   2   8  16       58.73       63.35     24.34 o 
 -22   1  17       75.29      102.87     17.45 o 
 -21   1  17        4.48       27.50     13.15 o 
 -20   1  17       26.83       15.04     12.14 o 
 -19   1  17       24.02       57.38     13.88 o 
 -18   1  17       40.28       49.53     13.32 o 
 -17   1  17       39.14       51.77     12.47 o 
 -16   1  17       13.70       20.81     10.96 o 
 -15   1  17       61.50       61.73     13.31 o 
 -14   1  17        4.80        7.11      9.13 o 
 -13   1  17       10.50       18.18      9.80 o 
 -12   1  17      280.52      257.06     19.49 o 
 -11   1  17      606.90      554.83     24.76 o 
 -10   1  17     1109.89      996.84     37.85 o 
  -9   1  17        5.42        3.19      8.35 o 
  -8   1  17        0.15       -7.83      7.83 o 
  -7   1  17      147.62       93.97     16.18 o 
  -6   1  17      270.18      227.20     21.31 o 
  -5   1  17      261.84      241.65     21.96 o 
  -4   1  17     2142.00     2074.55     54.80 o 
  -3   1  17     2544.28     2501.20     56.84 o 
  -2   1  17      795.01      749.94     31.36 o 
  -1   1  17       90.95      105.42     20.21 o 
   0   1  17      388.15      338.19     23.80 o 
   1   1  17     2021.77     2079.09     63.46 o 
   2   1  17     1213.51     1219.16     39.83 o 
   3   1  17       18.99       22.13      9.48 o 
   4   1  17      100.57      126.94     14.47 o 
   5   1  17       90.08       94.04     17.42 o 
   6   1  17       29.90       37.52     15.66 o 
   7   1  17       17.91       10.62     13.06 o 
   8   1  17      169.26      175.19     18.24 o 
   9   1  17      350.00      328.17     49.19 o 
  10   1  17       41.61       63.72     22.15 o 
  11   1  17        2.64      -18.33     18.53 o 
  12   1  17       36.80       46.14     36.70 o 
  13   1  17       17.49       21.93     34.45 o 
 -21   2  17      116.71      133.41     19.65 o 
 -20   2  17      109.54      189.41     20.85 o 
 -19   2  17        0.97       29.43     17.52 o 
 -18   2  17      486.09      582.41     31.54 o 
 -17   2  17      182.03      177.88     20.62 o 
 -16   2  17      200.66      212.30     20.09 o 
 -15   2  17      138.83      173.23     18.54 o 
 -14   2  17     1007.26      989.16     33.89 o 
 -13   2  17     1361.64     1333.67     37.81 o 
 -12   2  17      168.82      138.95     19.51 o 
 -11   2  17       24.09       24.25     12.78 o 
 -10   2  17       30.98       31.48     14.17 o 
  -9   2  17     1192.81     1191.93     41.02 o 
  -8   2  17        0.73       -0.21     15.77 o 
  -7   2  17       36.54       25.88     12.88 o 
  -6   2  17      312.77      329.36     24.39 o 
  -5   2  17     1877.04     1572.84     44.99 o 
  -4   2  17      630.70      611.09     38.26 o 
  -3   2  17      153.85      159.20     21.34 o 
  -2   2  17      356.94      316.82     27.91 o 
  -1   2  17      439.52      475.74     27.33 o 
   0   2  17      172.95      204.63     20.06 o 
   1   2  17        2.50       -1.41     13.59 o 
   2   2  17      486.99      499.43     28.79 o 
   3   2  17       82.04       95.40     13.12 o 
   4   2  17        2.35        0.42      8.40 o 
   5   2  17       64.35       85.42     13.37 o 
   6   2  17        0.21       -8.05     11.65 o 
   7   2  17       13.64        5.07     10.52 o 
   8   2  17       41.69       31.54     13.85 o 
   9   2  17       29.29       16.32     12.97 o 
  10   2  17       64.05       59.05     17.16 o 
  11   2  17       80.25      103.79     21.00 o 
  12   2  17       23.06       31.47     15.22 o 
  13   2  17       58.22       58.13     16.89 o 
 -21   3  17       30.88       55.08     14.06 o 
 -20   3  17       55.73       89.16     16.03 o 
 -19   3  17      449.78      509.04     39.07 o 
 -18   3  17      569.26      669.66     41.09 o 
 -17   3  17      116.80      120.97     20.92 o 
 -16   3  17       69.68       57.56     16.28 o 
 -15   3  17      141.71      164.32     22.04 o 
 -14   3  17      103.39      108.85     19.75 o 
 -13   3  17        7.99       -5.10     15.69 o 
 -12   3  17      148.25      139.37     19.82 o 
 -11   3  17     1533.35     1426.32     46.92 o 
 -10   3  17       33.11       49.77     14.97 o 
  -9   3  17      104.22      118.58     18.17 o 
  -8   3  17      286.10      284.70     34.69 o 
  -7   3  17      987.62      924.84     36.07 o 
  -6   3  17       10.82      -10.73     10.73 o 
  -5   3  17       14.15       15.04     12.76 o 
  -4   3  17        6.27       18.44     11.29 o 
  -3   3  17       29.88       15.87     12.13 o 
  -2   3  17      151.30       84.06     18.70 o 
  -1   3  17      768.88      735.36     32.51 o 
   0   3  17      930.68      968.26     36.25 o 
   1   3  17      439.49      471.33     34.46 o 
   2   3  17      229.87      279.12     23.66 o 
   3   3  17       41.67       69.43     16.40 o 
   4   3  17      394.45      383.11     28.31 o 
   5   3  17      355.31      347.24     27.17 o 
   6   3  17      203.43      231.60     24.82 o 
   7   3  17      103.46       98.85     18.08 o 
   8   3  17        8.83        7.52     13.89 o 
   9   3  17      213.41      212.86     24.67 o 
  10   3  17      141.18      112.92     20.30 o 
  11   3  17        2.01       -4.44     12.12 o 
  12   3  17        1.36       -2.42     14.14 o 
 -20   4  17       19.80       20.27     20.84 o 
 -19   4  17       80.04       78.95     24.48 o 
 -18   4  17        3.85        3.52     21.94 o 
 -17   4  17        0.25       22.11     16.08 o 
 -16   4  17      197.42      246.08     30.78 o 
 -15   4  17       70.10      104.67     19.78 o 
 -14   4  17       56.28       18.00     16.14 o 
 -13   4  17       50.50       57.85     17.81 o 
 -12   4  17      200.67      144.52     22.16 o 
 -11   4  17      307.72      295.90     26.49 o 
 -10   4  17       13.87        6.09     12.52 o 
  -9   4  17      453.42      493.65     30.88 o 
  -8   4  17        1.20        2.69     12.45 o 
  -7   4  17       14.83       16.16     13.26 o 
  -6   4  17      400.07      451.15     29.72 o 
  -5   4  17      547.17      571.91     31.20 o 
  -4   4  17      941.08     1000.11     37.34 o 
  -3   4  17       63.83       37.02     14.39 o 
  -2   4  17       16.74       38.96     13.85 o 
  -1   4  17       99.40      138.85     34.42 o 
   0   4  17      138.00      200.49     32.68 o 
   1   4  17       67.97       49.27     23.00 o 
   2   4  17       24.87       23.86     19.18 o 
   3   4  17       38.49       41.39     21.67 o 
   4   4  17        5.32      -15.16     15.33 o 
   5   4  17       27.22        3.68     11.90 o 
   6   4  17       31.86       22.02     14.09 o 
   7   4  17       30.56       53.70     15.55 o 
   8   4  17       59.27       74.72     17.47 o 
   9   4  17       10.31       11.61     13.51 o 
  10   4  17       20.70       15.43     14.38 o 
  11   4  17       41.92       21.89     14.50 o 
 -18   5  17        6.85       20.14     21.46 o 
 -17   5  17       20.53       33.75     22.87 o 
 -16   5  17       24.76       -0.81     20.59 o 
 -15   5  17      211.69      358.21     41.19 o 
 -14   5  17       78.96       55.47     18.48 o 
 -13   5  17       68.37       49.48     25.18 o 
 -12   5  17       94.76       87.12     19.22 o 
 -11   5  17       63.16       38.92     15.72 o 
 -10   5  17      278.02      307.96     31.51 o 
  -9   5  17        2.55       -2.93     12.94 o 
  -8   5  17       58.88       58.64     25.66 o 
  -7   5  17      107.46      125.88     19.34 o 
  -6   5  17      110.59       78.03     22.01 o 
  -5   5  17      208.45      224.75     30.14 o 
  -4   5  17       17.46       -4.41     15.57 o 
  -3   5  17      250.13      307.99     34.32 o 
  -2   5  17       27.03       32.83     28.94 o 
  -1   5  17       20.01       26.62     26.82 o 
   0   5  17      164.81      155.72     33.83 o 
   1   5  17       10.44      -11.00     16.49 o 
   2   5  17       46.52       18.59     33.07 o 
   3   5  17       29.39       25.04     20.45 o 
   4   5  17       38.59       27.60     20.75 o 
   5   5  17        0.20       11.12     13.99 o 
   6   5  17       46.93       62.52     18.38 o 
   7   5  17       22.45       37.14     15.21 o 
   8   5  17      354.07      403.83     33.89 o 
   9   5  17      248.92      185.70     24.82 o 
  10   5  17      101.22       75.10     18.74 o 
 -16   6  17       23.10       20.55     27.80 o 
 -15   6  17        0.04       -0.59     17.73 o 
 -14   6  17       41.50       35.71     24.00 o 
 -13   6  17       32.36       34.00     55.96 o 
 -12   6  17       31.81       63.75     23.74 o 
 -11   6  17        8.46       25.18     35.20 o 
 -10   6  17       93.71      115.69     25.26 o 
  -9   6  17      142.15      106.77     45.69 o 
  -8   6  17      219.59      224.12     31.41 o 
  -7   6  17        1.13      -12.13     17.48 o 
  -6   6  17      364.26      398.72     65.00 o 
  -5   6  17      794.91      829.86     48.87 o 
  -4   6  17      294.50      304.67     35.07 o 
  -3   6  17       10.20       15.86     18.83 o 
  -2   6  17      402.83      373.76     52.51 o 
  -1   6  17      646.60      591.66     90.24 o 
   0   6  17       67.68       85.18     55.37 o 
   1   6  17        7.57        2.03     19.50 o 
   2   6  17       95.36       60.82     55.13 o 
   3   6  17      184.06      221.47     38.46 o 
   4   6  17       91.14      115.68     28.90 o 
   5   6  17        0.46       -4.77     19.75 o 
   6   6  17       20.06       39.61     16.54 o 
   7   6  17       36.20       40.76     16.82 o 
   8   6  17       54.34       62.68     18.96 o 
 -13   7  17      128.87      141.31     51.04 o 
 -12   7  17       21.91       14.80     36.31 o 
 -11   7  17      383.83      383.88     63.98 o 
 -10   7  17      208.08      106.06     43.04 o 
  -9   7  17       32.40        9.28     32.82 o 
  -8   7  17        8.58        9.57     31.95 o 
  -7   7  17        0.34      -11.30     29.89 o 
  -6   7  17        0.06      -25.93     25.93 o 
  -5   7  17       94.73      137.31     43.66 o 
  -4   7  17      130.83      169.46     29.62 o 
  -3   7  17      340.86      350.78     47.61 o 
  -2   7  17      271.26      278.79     49.57 o 
  -1   7  17        9.57       33.40     21.11 o 
   0   7  17       96.24      102.35     27.05 o 
   1   7  17      142.01      177.96     32.71 o 
   2   7  17        0.52       27.33     22.81 o 
   3   7  17       28.71       31.95     21.74 o 
   4   7  17      158.07      168.32     31.32 o 
   5   7  17      106.28       93.51     27.54 o 
  -8   8  17       33.42       79.64     42.01 o 
  -7   8  17        1.81       -1.64     32.20 o 
  -6   8  17      130.61       93.41     41.32 o 
  -5   8  17      187.70      121.01     45.09 o 
  -4   8  17       82.92       52.61     36.59 o 
  -3   8  17        8.35       53.09     34.72 o 
  -2   8  17       69.24       61.26     38.38 o 
  -1   8  17      101.40      106.11     43.13 o 
   0   8  17       46.27       40.95     36.79 o 
 -21   0  18      234.32      255.78     34.87 o 
 -20   0  18      806.88     1136.87     60.46 o 
 -19   0  18     1676.10     1780.35     71.12 o 
 -18   0  18       54.93       89.44     22.14 o 
 -17   0  18       33.53       50.23     18.39 o 
 -16   0  18      554.39      550.30     63.08 o 
 -15   0  18        3.81      -12.86     12.86 o 
 -14   0  18        9.94       22.35     14.61 o 
 -13   0  18       36.15       24.10     15.99 o 
 -12   0  18      331.06      347.97     32.25 o 
 -11   0  18     1516.76     1385.43     52.83 o 
 -10   0  18     2551.12     2303.99     68.46 o 
  -9   0  18     1721.95     1733.31     57.86 o 
  -8   0  18      163.46      137.33     20.55 o 
  -7   0  18       24.89       -0.21     17.64 o 
  -6   0  18        9.26      -12.32     12.32 o 
  -5   0  18      424.42      421.93     31.24 o 
  -4   0  18     1166.87     1096.36     43.77 o 
  -3   0  18     4012.54     4245.73    145.59 o 
  -2   0  18     3296.64     3157.55    119.48 o 
  -1   0  18       10.02       14.44     20.87 o 
   0   0  18      559.44      544.55     50.66 o 
   1   0  18     3121.87     3378.04    126.87 o 
   2   0  18     1737.09     1701.88     85.12 o 
   3   0  18      343.53      357.39     49.02 o 
   4   0  18      179.05      198.01     38.76 o 
   5   0  18        2.79        9.76     24.23 o 
   6   0  18      308.83      319.23     47.92 o 
   7   0  18        7.87       41.74     29.62 o 
   8   0  18       38.43       43.55     26.73 o 
   9   0  18        4.27       -7.64     12.33 o 
  10   0  18      139.19        4.05     18.58 o 
  11   0  18       23.41       26.58     27.72 o 
  12   0  18      144.25      207.66     46.39 o 
  13   0  18       86.45       73.43     36.14 o 
 -21   1  18       54.58       61.45     14.97 o 
 -20   1  18        9.61       14.98     12.74 o 
 -19   1  18        7.92       -9.96      9.96 o 
 -18   1  18      189.86      210.46     23.69 o 
 -17   1  18      540.07      580.06     35.36 o 
 -16   1  18      227.26      251.62     21.60 o 
 -15   1  18       44.74       75.23     15.36 o 
 -14   1  18      198.26      146.22     16.35 o 
 -13   1  18      484.43      436.75     39.28 o 
 -12   1  18      227.49      227.09     19.06 o 
 -11   1  18       22.07       18.63      9.98 o 
 -10   1  18      175.13      195.14     17.02 o 
  -9   1  18      398.10      360.43     26.48 o 
  -8   1  18      529.83      539.34     35.92 o 
  -7   1  18       62.85       61.15     14.02 o 
  -6   1  18     1607.48     1371.91     42.52 o 
  -5   1  18      172.43      240.54     21.42 o 
  -4   1  18      194.86      230.87     21.06 o 
  -3   1  18      424.92      431.03     40.23 o 
  -2   1  18       66.24       49.58     16.26 o 
  -1   1  18        0.07       -4.73     12.36 o 
   0   1  18      783.73      702.35     31.00 o 
   1   1  18      192.97      183.25     23.88 o 
   2   1  18      351.48      383.36     27.15 o 
   3   1  18     4820.10     4930.53    111.73 o 
   4   1  18      150.69      181.85     17.02 o 
   5   1  18       92.58       95.52     13.90 o 
   6   1  18      102.28       81.24     23.22 o 
   7   1  18      285.11      350.53     45.75 o 
   8   1  18      110.41       85.07     23.20 o 
   9   1  18       28.06       56.89     21.40 o 
  10   1  18      231.94      188.00     30.43 o 
  11   1  18      364.10      378.62     41.30 o 
  12   1  18       85.83       55.39     35.65 o 
  13   1  18       56.37       43.10     37.60 o 
 -21   2  18        1.98       11.88     11.96 o 
 -20   2  18       56.76       65.37     14.83 o 
 -19   2  18       60.91      106.62     23.20 o 
 -18   2  18       35.26       39.50     12.50 o 
 -17   2  18       58.28       42.85     13.09 o 
 -16   2  18       17.88       22.05     11.36 o 
 -15   2  18        0.99        0.07      9.57 o 
 -14   2  18       18.93       36.96     15.39 o 
 -13   2  18      322.18      327.05     51.54 o 
 -12   2  18       15.34       44.13     17.43 o 
 -11   2  18      396.39      376.72     45.02 o 
 -10   2  18      156.06      110.85     26.53 o 
  -9   2  18       30.94       42.94     14.24 o 
  -8   2  18        1.28       24.12     12.21 o 
  -7   2  18        2.57        1.59     11.32 o 
  -6   2  18       87.26       80.04     23.27 o 
  -5   2  18       16.93        2.96     11.59 o 
  -4   2  18      159.53      126.56     21.76 o 
  -3   2  18       13.22       16.66     11.76 o 
  -2   2  18        2.18       10.27     11.11 o 
  -1   2  18      710.44      726.98     32.17 o 
   0   2  18      954.42      914.82     35.94 o 
   1   2  18       56.52       63.35     23.06 o 
   2   2  18       69.19       64.55     15.07 o 
   3   2  18      167.08      218.13     22.31 o 
   4   2  18        6.61        6.18      9.16 o 
   5   2  18      430.99      421.57     24.13 o 
   6   2  18      218.44      245.46     20.77 o 
   7   2  18        2.18        8.35     10.10 o 
   8   2  18       12.61       32.63     14.93 o 
   9   2  18        3.78       -1.61     12.23 o 
  10   2  18       54.90       52.34     16.46 o 
  11   2  18       62.93       33.22     27.79 o 
  12   2  18      148.10      147.72     46.21 o 
 -20   3  18      429.97      421.87     36.01 o 
 -19   3  18        1.33       30.38     16.48 o 
 -18   3  18       51.45       50.58     16.99 o 
 -17   3  18       91.67      123.28     21.64 o 
 -16   3  18       88.17      103.65     21.62 o 
 -15   3  18       23.01       19.11     14.30 o 
 -14   3  18        0.23       15.92     14.63 o 
 -13   3  18       84.01      116.77     20.24 o 
 -12   3  18        7.83        4.62     12.49 o 
 -11   3  18       86.02       88.81     22.88 o 
 -10   3  18      540.24      466.89     32.21 o 
  -9   3  18      279.43      265.89     24.81 o 
  -8   3  18       71.83       70.76     14.59 o 
  -7   3  18       29.60       30.60     13.67 o 
  -6   3  18      429.81      363.91     28.72 o 
  -5   3  18      729.29      823.44     52.95 o 
  -4   3  18       13.91        9.52     11.93 o 
  -3   3  18        6.49        4.88     12.93 o 
  -2   3  18      137.00      141.48     18.98 o 
  -1   3  18      218.83      238.58     22.20 o 
   0   3  18      195.92      154.32     20.13 o 
   1   3  18       46.56       52.91     15.36 o 
   2   3  18       70.24       64.73     16.31 o 
   3   3  18      266.87      251.93     31.19 o 
   4   3  18      153.62      154.22     20.30 o 
   5   3  18       43.21       52.10     14.78 o 
   6   3  18       54.94       47.38     15.06 o 
   7   3  18      505.66      490.77     33.84 o 
   8   3  18       15.80        7.53     20.81 o 
   9   3  18      142.70      124.55     21.48 o 
  10   3  18      329.09      318.70     30.03 o 
  11   3  18       47.56       38.39     22.48 o 
 -19   4  18       30.66       63.46     25.77 o 
 -18   4  18      147.87      148.71     23.49 o 
 -17   4  18       68.02       94.05     20.50 o 
 -16   4  18      178.15      201.52     26.47 o 
 -15   4  18      654.11      749.82     40.03 o 
 -14   4  18      325.08      328.57     29.88 o 
 -13   4  18       82.84       70.00     19.45 o 
 -12   4  18      917.15      760.69     43.66 o 
 -11   4  18      259.45      262.00     25.38 o 
 -10   4  18        1.12       -4.40     13.63 o 
  -9   4  18       54.34       68.43     17.20 o 
  -8   4  18      279.60      269.87     25.58 o 
  -7   4  18      299.62      275.86     24.75 o 
  -6   4  18      362.46      317.31     26.06 o 
  -5   4  18        0.12      -11.27     11.27 o 
  -4   4  18      218.04      259.88     23.81 o 
  -3   4  18      201.75      264.40     23.86 o 
  -2   4  18       16.36        7.23     17.62 o 
  -1   4  18        2.17       -4.14     16.96 o 
   0   4  18       10.13        6.29     17.48 o 
   1   4  18      173.07      173.12     27.70 o 
   2   4  18      633.26      576.33     46.74 o 
   3   4  18        5.64       -3.13     18.45 o 
   4   4  18      275.15      212.64     42.21 o 
   5   4  18      594.54      608.89     40.27 o 
   6   4  18        7.45        9.02     12.55 o 
   7   4  18        5.20       -9.86      9.86 o 
   8   4  18       55.89       26.32     14.02 o 
   9   4  18       85.56       74.93     17.58 o 
  10   4  18      347.65      343.04     30.88 o 
 -18   5  18       22.81       39.02     22.55 o 
 -17   5  18      168.58      253.97     36.93 o 
 -16   5  18      448.33      469.99     47.41 o 
 -15   5  18       94.83       92.29     20.65 o 
 -14   5  18      279.28      303.49     30.34 o 
 -13   5  18      213.42      196.16     33.98 o 
 -12   5  18      125.02      137.65     21.96 o 
 -11   5  18        0.70       11.70     13.68 o 
 -10   5  18      408.20      475.29     75.72 o 
  -9   5  18      198.38      177.65     22.60 o 
  -8   5  18      112.81      146.00     21.71 o 
  -7   5  18        0.53       29.70     14.29 o 
  -6   5  18      135.87      138.88     26.34 o 
  -5   5  18      287.03      319.18     36.15 o 
  -4   5  18       20.48       21.35     19.44 o 
  -3   5  18      962.83      889.36     50.53 o 
  -2   5  18      538.87      547.33     45.43 o 
  -1   5  18      973.41      906.70     50.00 o 
   0   5  18      253.34      218.12     31.90 o 
   1   5  18       84.58       70.01     37.88 o 
   2   5  18      538.39      490.72     44.11 o 
   3   5  18      878.45      955.02     53.30 o 
   4   5  18      235.95      243.76     34.63 o 
   5   5  18       23.05       13.82     19.92 o 
   6   5  18       18.73        1.85     14.13 o 
   7   5  18        0.04        4.50     13.95 o 
   8   5  18      152.98      158.90     23.56 o 
   9   5  18        0.08       -1.86     12.44 o 
 -15   6  18       17.37       15.90     20.79 o 
 -14   6  18        0.41      -18.50     18.50 o 
 -13   6  18      123.27      122.07     29.43 o 
 -12   6  18      108.75      106.46     25.90 o 
 -11   6  18      277.31      215.28     52.64 o 
 -10   6  18      313.45      323.13     43.33 o 
  -9   6  18       76.40       33.93     22.20 o 
  -8   6  18        0.04       12.05     25.74 o 
  -7   6  18      269.22      224.80     32.52 o 
  -6   6  18      148.38      185.75     30.14 o 
  -5   6  18      109.41       84.68     24.29 o 
  -4   6  18      176.12      177.95     30.27 o 
  -3   6  18      886.67      996.47     53.98 o 
  -2   6  18       61.78       55.53     22.91 o 
  -1   6  18        9.56      -17.15     17.15 o 
   0   6  18       44.98       73.37     34.92 o 
   1   6  18      145.41      180.30     65.60 o 
   2   6  18       13.53       -6.99     19.16 o 
   3   6  18       40.74       88.65     26.37 o 
   4   6  18       81.25       92.07     27.31 o 
   5   6  18       13.45       24.14     22.63 o 
   6   6  18       86.73       65.29     27.43 o 
   7   6  18       53.91       41.18     17.21 o 
 -12   7  18        8.41       41.44     38.55 o 
 -11   7  18        0.71       37.19     36.73 o 
 -10   7  18       26.91       29.63     36.23 o 
  -9   7  18       24.21        7.17     32.88 o 
  -8   7  18       40.89      117.62     43.43 o 
  -7   7  18      134.53      102.67     41.28 o 
  -6   7  18       27.71       38.44     35.36 o 
  -5   7  18       64.14       59.62     39.60 o 
  -4   7  18      162.64      130.32     28.30 o 
  -3   7  18       37.00        3.29     20.58 o 
  -2   7  18        1.79       28.94     22.49 o 
  -1   7  18       93.17       62.90     28.08 o 
   0   7  18       37.04       54.91     24.42 o 
   1   7  18      100.54       84.56     36.57 o 
   2   7  18       51.24       73.32     26.09 o 
   3   7  18       30.57       30.58     23.47 o 
   4   7  18       22.64       17.93     22.33 o 
 -21   1  19        0.21       16.63     12.26 o 
 -20   1  19      172.41      205.92     22.13 o 
 -19   1  19      332.23      416.99     29.30 o 
 -18   1  19      324.60      341.16     26.59 o 
 -17   1  19        3.60        4.47     13.38 o 
 -16   1  19      343.73      354.84     25.44 o 
 -15   1  19      159.56      159.88     18.03 o 
 -14   1  19      349.72      466.96     50.25 o 
 -13   1  19        0.47        0.93      9.74 o 
 -12   1  19     1157.54     1057.53     37.02 o 
 -11   1  19     2172.56     1990.45     55.52 o 
 -10   1  19      493.13      480.50     31.18 o 
  -9   1  19       14.14       10.76     11.80 o 
  -8   1  19       15.23        2.73     15.36 o 
  -7   1  19        1.95        7.14     11.56 o 
  -6   1  19        2.50        8.20     13.01 o 
  -5   1  19      199.32      207.36     21.13 o 
  -4   1  19     1173.44     1162.01     38.61 o 
  -3   1  19      698.67      634.00     29.46 o 
  -2   1  19      394.69      401.65     36.51 o 
  -1   1  19       65.69       44.63     13.88 o 
   0   1  19       22.69       31.84     13.04 o 
   1   1  19      268.75      288.11     41.72 o 
   2   1  19      532.69      482.11     39.48 o 
   3   1  19       20.93       17.82     18.23 o 
   4   1  19     1036.78     1064.14     58.11 o 
   5   1  19      267.50      332.86     34.31 o 
   6   1  19       69.09       81.10     22.29 o 
   7   1  19       28.43      -16.12     16.12 o 
   8   1  19      308.94      318.52     41.04 o 
   9   1  19      172.42      199.57     33.92 o 
  10   1  19        5.37       34.03     23.06 o 
  11   1  19       67.04       22.47     32.33 o 
  12   1  19      123.13       94.52     40.99 o 
 -20   2  19        6.44        6.01     16.33 o 
 -19   2  19      145.12      155.49     19.38 o 
 -18   2  19      497.25      493.29     37.35 o 
 -17   2  19      177.45      197.06     25.74 o 
 -16   2  19       21.80        9.66     13.96 o 
 -15   2  19       10.31        4.75     13.04 o 
 -14   2  19        5.81      -15.49     24.69 o 
 -13   2  19      522.52      537.96     36.15 o 
 -12   2  19      245.54      253.57     25.51 o 
 -11   2  19        0.04        8.37     11.76 o 
 -10   2  19      210.43      203.82     23.86 o 
  -9   2  19     1230.65     1135.06     41.67 o 
  -8   2  19      256.23      316.69     30.22 o 
  -7   2  19       86.68       46.12     14.71 o 
  -6   2  19       70.05       89.29     21.12 o 
  -5   2  19      364.87      361.37     26.71 o 
  -4   2  19      388.88      431.16     35.43 o 
  -3   2  19       35.74       -1.06     23.09 o 
  -2   2  19      687.49      797.04     47.38 o 
  -1   2  19      774.32      919.61     38.18 o 
   0   2  19       50.08       52.83     14.76 o 
   1   2  19        1.47       -3.62     11.80 o 
   2   2  19      595.03      658.04     33.67 o 
   3   2  19       54.08       59.08     16.50 o 
   4   2  19       13.69       32.72     11.61 o 
   5   2  19        3.15       42.58     21.97 o 
   6   2  19      484.56      543.21     29.42 o 
   7   2  19        8.29        5.05     11.26 o 
   8   2  19       66.28       93.43     21.08 o 
   9   2  19      133.46      221.63     47.57 o 
  10   2  19       19.93       22.01     30.05 o 
  11   2  19        0.65      -26.11     26.11 o 
 -20   3  19       14.56       37.32     17.04 o 
 -19   3  19       34.31       14.72     15.85 o 
 -18   3  19      111.14      150.02     30.01 o 
 -17   3  19       10.78       -4.15     14.88 o 
 -16   3  19      154.66      182.77     25.04 o 
 -15   3  19      949.79      964.61     43.83 o 
 -14   3  19      177.91      220.17     25.93 o 
 -13   3  19        0.01       -5.22     13.91 o 
 -12   3  19       40.55        9.69     13.85 o 
 -11   3  19      117.95      166.32     22.30 o 
 -10   3  19      145.97      118.77     20.07 o 
  -9   3  19      150.41      132.65     19.82 o 
  -8   3  19       29.56       20.95     11.65 o 
  -7   3  19       14.62        9.15     12.48 o 
  -6   3  19      328.86      284.57     38.73 o 
  -5   3  19      766.18      798.17     35.33 o 
  -4   3  19     1503.77     1451.38     46.76 o 
  -3   3  19      513.85      495.17     29.82 o 
  -2   3  19      226.02      226.02     23.22 o 
  -1   3  19        6.22       -0.33     12.38 o 
   0   3  19      269.22      283.62     25.17 o 
   1   3  19      584.68      695.66     34.82 o 
   2   3  19      119.65       84.83     24.07 o 
   3   3  19       24.19       47.81     19.88 o 
   4   3  19     1859.09     2068.94     74.25 o 
   5   3  19      676.80      723.07     35.98 o 
   6   3  19       94.07       74.12     24.31 o 
   7   3  19        0.77      -11.87     11.87 o 
   8   3  19      385.40      427.75     32.95 o 
   9   3  19      262.37      254.52     35.14 o 
  10   3  19        8.68       12.19     17.41 o 
  11   3  19       85.23       44.21     32.90 o 
 -19   4  19       56.49       65.48     19.16 o 
 -18   4  19      122.76      114.71     22.71 o 
 -17   4  19      233.83      217.78     28.22 o 
 -16   4  19       69.14       58.93     20.37 o 
 -15   4  19      101.43       94.41     21.58 o 
 -14   4  19      234.74      251.86     27.79 o 
 -13   4  19      475.48      455.94     41.75 o 
 -12   4  19      201.05      176.17     26.91 o 
 -11   4  19       23.12        9.20     10.88 o 
 -10   4  19        6.00       39.40     31.30 o 
  -9   4  19      740.84      733.63     37.33 o 
  -8   4  19        1.07        3.29     22.95 o 
  -7   4  19      196.18      192.41     30.12 o 
  -6   4  19       15.83       12.59     13.95 o 
  -5   4  19       90.48      118.98     19.30 o 
  -4   4  19       42.23       20.74     13.50 o 
  -3   4  19       29.52       26.87     14.27 o 
  -2   4  19        0.93      -17.16     17.16 o 
  -1   4  19       29.16       26.84     20.15 o 
   0   4  19      227.13      217.45     31.20 o 
   1   4  19       35.33       28.46     21.29 o 
   2   4  19       85.52       75.11     26.24 o 
   3   4  19       13.74       22.49     19.88 o 
   4   4  19        0.16      -15.53     15.53 o 
   5   4  19        5.49       45.73     16.25 o 
   6   4  19      262.38      323.80     30.36 o 
   7   4  19       55.03       66.45     17.10 o 
   8   4  19        0.31       18.59     14.67 o 
   9   4  19        1.41       15.15     13.18 o 
 -17   5  19       37.51       45.90     24.01 o 
 -16   5  19      368.45      490.29     49.62 o 
 -15   5  19      129.82      143.80     30.88 o 
 -14   5  19      269.44      274.18     28.29 o 
 -13   5  19       16.16        9.64     15.55 o 
 -12   5  19      126.16      161.85     23.78 o 
 -11   5  19       44.97       42.36     16.99 o 
 -10   5  19      285.20      281.51     27.73 o 
  -9   5  19       14.78        7.95     14.48 o 
  -8   5  19       50.21       55.61     17.08 o 
  -7   5  19      294.47      303.58     35.34 o 
  -6   5  19       16.51       -9.69     17.86 o 
  -5   5  19        0.56       -4.91     17.28 o 
  -4   5  19       19.18       15.93     27.18 o 
  -3   5  19        0.00       -6.22     18.29 o 
  -2   5  19       18.11        4.72     19.31 o 
  -1   5  19       72.32       77.27     23.02 o 
   0   5  19       23.74       25.19     19.76 o 
   1   5  19       19.76        8.40     23.02 o 
   2   5  19       35.50       19.89     20.97 o 
   3   5  19       14.47       -3.33     18.58 o 
   4   5  19       11.52      -18.61     18.61 o 
   5   5  19       97.64      105.39     30.81 o 
   6   5  19      395.62      407.68     76.00 o 
   7   5  19      299.10      252.61     28.98 o 
   8   5  19      134.99      103.31     21.75 o 
 -15   6  19       81.00       98.78     56.33 o 
 -14   6  19     1045.00     1099.54     60.91 o 
 -13   6  19      381.77      448.96     44.65 o 
 -12   6  19        2.25        9.06     36.21 o 
 -11   6  19      200.46      195.42     51.36 o 
 -10   6  19       93.51      118.03     29.29 o 
  -9   6  19        6.94       11.98     20.30 o 
  -8   6  19       14.27       35.02     22.34 o 
  -7   6  19      117.22      115.31     30.54 o 
  -6   6  19       23.98      272.13     53.10 o 
  -5   6  19        4.38      -18.93     35.48 o 
  -4   6  19       31.71        6.88     21.40 o 
  -3   6  19       43.84      135.69     30.06 o 
  -2   6  19       12.54        2.40     20.57 o 
  -1   6  19       14.17       29.63     22.01 o 
   0   6  19        4.13        9.94     20.36 o 
   1   6  19        0.46       17.05     21.46 o 
   2   6  19      268.44      306.78     37.85 o 
   3   6  19      320.04      363.87     90.36 o 
   4   6  19       31.43       13.24     21.07 o 
   5   6  19       11.72       34.41     25.02 o 
   6   6  19       69.50      147.08     47.38 o 
 -11   7  19      345.56      316.44     64.39 o 
 -10   7  19       68.41       88.49     42.10 o 
  -9   7  19       20.97       13.62     37.43 o 
  -8   7  19      185.03      148.01     47.59 o 
  -7   7  19       76.65      120.43     43.61 o 
  -6   7  19        2.64       -8.57     19.44 o 
  -5   7  19      101.31       87.45     27.47 o 
  -4   7  19      378.07      313.02     39.25 o 
  -3   7  19       56.37       52.24     23.60 o 
  -2   7  19       42.08       28.13     23.09 o 
  -1   7  19      243.61      286.39     38.14 o 
   0   7  19      533.63      551.21     86.48 o 
   1   7  19      194.54      240.42     37.20 o 
   2   7  19        0.21        6.40     21.66 o 
 -21   0  20        9.36       12.92     16.68 o 
 -20   0  20       90.54       77.81     23.18 o 
 -19   0  20       52.08       49.54     20.73 o 
 -18   0  20        6.20       15.49     17.72 o 
 -17   0  20        2.89      -12.47     21.89 o 
 -16   0  20       29.78       18.69     17.37 o 
 -15   0  20        5.29        4.67     13.77 o 
 -14   0  20       36.68       62.49     20.03 o 
 -13   0  20      214.42      244.96     30.49 o 
 -12   0  20      488.19      541.85     40.13 o 
 -11   0  20     1551.45     1433.39     55.88 o 
 -10   0  20      675.34      704.55     39.73 o 
  -9   0  20        0.94       -1.39     13.16 o 
  -8   0  20      614.37      699.47     56.27 o 
  -7   0  20       22.88       70.35     27.00 o 
  -6   0  20      156.64      159.91     34.78 o 
  -5   0  20       18.98        6.22     19.86 o 
  -4   0  20      903.63      862.18     61.76 o 
  -3   0  20        5.04       -3.32     21.74 o 
  -2   0  20      690.06      665.48     58.53 o 
  -1   0  20      341.60      363.41     49.33 o 
   0   0  20       56.18       54.24     25.53 o 
   1   0  20      154.31      215.09     41.83 o 
   2   0  20       17.02       -2.24     25.13 o 
   3   0  20       61.15       88.95     34.65 o 
   4   0  20      963.59      902.97     70.70 o 
   5   0  20     1090.29     1171.57     79.44 o 
   6   0  20      147.55      177.84     41.50 o 
   7   0  20      344.15      353.87     54.24 o 
   8   0  20      488.97      558.70     65.57 o 
   9   0  20       17.16       -6.44     11.50 o 
  10   0  20       85.55       23.19     26.69 o 
  11   0  20      363.48      333.67     56.33 o 
 -20   1  20       63.54       78.66     15.97 o 
 -19   1  20        5.28       26.01     13.34 o 
 -18   1  20       54.16       74.16     15.30 o 
 -17   1  20      497.89      451.75     29.14 o 
 -16   1  20      436.03      423.03     27.59 o 
 -15   1  20       39.46       36.42     11.91 o 
 -14   1  20      171.04      221.24     35.75 o 
 -13   1  20      570.11      541.30     33.55 o 
 -12   1  20      295.69      271.15     25.69 o 
 -11   1  20       13.30       16.17     12.95 o 
 -10   1  20       40.84       42.23     14.52 o 
  -9   1  20        0.25        5.00     12.52 o 
  -8   1  20       22.38       40.34     13.89 o 
  -7   1  20        1.38       11.63     12.38 o 
  -6   1  20     1764.81     1567.62     49.62 o 
  -5   1  20       31.73       62.40     15.20 o 
  -4   1  20       46.48       29.91     12.91 o 
  -3   1  20       16.75       12.18     20.23 o 
  -2   1  20        3.63        0.86     17.88 o 
  -1   1  20      198.77      225.59     31.75 o 
   0   1  20      304.17      257.87     44.29 o 
   1   1  20      364.43      415.17     55.64 o 
   2   1  20      465.42      589.64     64.68 o 
   3   1  20     1902.00     2046.66     72.88 o 
   4   1  20      154.46      169.64     29.18 o 
   5   1  20      167.24      225.57     31.08 o 
   6   1  20      522.07      563.86     45.37 o 
   7   1  20       75.36       99.23     25.75 o 
   8   1  20      156.24      153.92     30.23 o 
   9   1  20       43.50       42.43     24.90 o 
  10   1  20      351.65      398.83     63.52 o 
  11   1  20      251.38      273.06     55.87 o 
 -20   2  20       41.65       61.42     16.69 o 
 -19   2  20      290.88      312.82     30.95 o 
 -18   2  20       22.90       46.71     16.46 o 
 -17   2  20        1.92       14.36     21.55 o 
 -16   2  20       62.64       90.40     24.40 o 
 -15   2  20        2.12       12.73     14.21 o 
 -14   2  20       27.26        9.75     15.56 o 
 -13   2  20        1.48       38.97     16.01 o 
 -12   2  20        5.48      -11.76     16.14 o 
 -11   2  20      144.23      148.61     21.93 o 
 -10   2  20      766.99      688.82     43.91 o 
  -9   2  20      206.90      204.58     22.86 o 
  -8   2  20       26.66       -0.16     18.03 o 
  -7   2  20      178.94      165.17     20.63 o 
  -6   2  20        2.31        1.46     12.58 o 
  -5   2  20       23.16       28.30     13.52 o 
  -4   2  20      468.16      412.18     96.78 o 
  -3   2  20      957.06      968.12     38.36 o 
  -2   2  20      871.53      838.68     36.17 o 
  -1   2  20       38.48       22.37     14.06 o 
   0   2  20      150.89      156.46     20.00 o 
   1   2  20      319.01      366.14     32.65 o 
   2   2  20      777.85      907.71     39.15 o 
   3   2  20      177.06      201.12     26.61 o 
   4   2  20       82.66       72.58     18.07 o 
   5   2  20       56.44       46.52     13.21 o 
   6   2  20        0.49        8.80     25.96 o 
   7   2  20       44.81       76.93     37.26 o 
   8   2  20      172.88      194.29     48.73 o 
   9   2  20        3.62      -23.46     24.21 o 
  10   2  20       19.24      -25.44     25.44 o 
 -19   3  20       41.27       50.11     17.25 o 
 -18   3  20       12.64       28.43     16.47 o 
 -17   3  20       33.25       59.45     18.73 o 
 -16   3  20       68.96       60.31     18.82 o 
 -15   3  20      307.29      342.61     32.40 o 
 -14   3  20       69.95       71.93     17.87 o 
 -13   3  20      330.35      329.99     30.33 o 
 -12   3  20      101.39      114.19     20.35 o 
 -11   3  20        3.65      -13.69     13.69 o 
 -10   3  20      660.33      628.50     37.39 o 
  -9   3  20      515.17      557.54     35.81 o 
  -8   3  20       77.88       68.83     15.89 o 
  -7   3  20      162.10      181.25     22.45 o 
  -6   3  20      128.59      163.18     20.67 o 
  -5   3  20      155.97      167.89     21.00 o 
  -4   3  20      547.47      739.61    102.02 o 
  -3   3  20      250.98      222.36     23.32 o 
  -2   3  20       67.90       80.52     17.44 o 
  -1   3  20        2.09      -13.09     13.09 o 
   0   3  20       42.46        7.49     15.70 o 
   1   3  20       13.93        1.34     13.83 o 
   2   3  20        7.58       -4.83     17.39 o 
   3   3  20      356.74      332.32     36.65 o 
   4   3  20        9.47       28.29     18.68 o 
   5   3  20      153.85      203.46     30.65 o 
   6   3  20       13.10        0.78     12.52 o 
   7   3  20        0.46       -0.90     16.05 o 
   8   3  20       69.32       46.88     17.28 o 
   9   3  20        5.11      -12.37     13.67 o 
 -18   4  20      105.25      104.06     22.35 o 
 -17   4  20       91.27      108.46     22.34 o 
 -16   4  20       17.25       16.76     19.45 o 
 -15   4  20       73.32       55.58     18.17 o 
 -14   4  20       20.90       31.39     17.31 o 
 -13   4  20       72.80      113.70     22.93 o 
 -12   4  20      383.76      371.01     31.60 o 
 -11   4  20      166.89      172.29     29.27 o 
 -10   4  20        4.32       11.58     15.07 o 
  -9   4  20       49.53       23.45     15.27 o 
  -8   4  20      260.65      271.39     27.12 o 
  -7   4  20      129.51      108.62     19.94 o 
  -6   4  20        8.12        3.04     14.13 o 
  -5   4  20      134.75      146.68     20.61 o 
  -4   4  20      143.98      101.56     19.32 o 
  -3   4  20      204.54      210.24     31.50 o 
  -2   4  20        0.03      -10.84     17.92 o 
  -1   4  20      265.93      301.44     53.16 o 
   0   4  20      277.22      246.72     33.43 o 
   1   4  20       24.02       41.50     33.94 o 
   2   4  20        1.57      -16.92     16.92 o 
   3   4  20      256.57      316.00     39.78 o 
   4   4  20      187.10      202.99     32.26 o 
   5   4  20        0.77       -1.16     19.24 o 
   6   4  20       77.90       55.02     17.52 o 
   7   4  20       52.26       49.40     16.60 o 
   8   4  20       74.55       85.88     19.51 o 
 -16   5  20      163.49      140.16     32.18 o 
 -15   5  20        4.78       18.45     16.51 o 
 -14   5  20       10.14       30.28     15.03 o 
 -13   5  20       72.35       71.02     21.68 o 
 -12   5  20        2.21       13.65     17.61 o 
 -11   5  20       11.39      -15.42     15.42 o 
 -10   5  20      616.12      685.67     52.80 o 
  -9   5  20      238.67      214.97     25.89 o 
  -8   5  20        3.68      -10.49     30.22 o 
  -7   5  20       32.56       30.61     21.23 o 
  -6   5  20       29.42       54.43     37.80 o 
  -5   5  20       79.35       39.98     23.30 o 
  -4   5  20      175.25      186.30     31.02 o 
  -3   5  20      356.66      366.86     63.54 o 
  -2   5  20      162.04      120.28     27.69 o 
  -1   5  20      450.56      493.18     45.30 o 
   0   5  20        2.00       15.03     21.51 o 
   1   5  20      229.04      243.48     34.71 o 
   2   5  20      179.34      271.42     36.64 o 
   3   5  20        7.06       -2.41     21.91 o 
   4   5  20        7.16      -17.82     17.82 o 
   5   5  20       92.17      112.75     28.66 o 
   6   5  20      693.45      611.84     52.17 o 
   7   5  20     1024.67     1164.89     92.00 o 
 -14   6  20        0.57      -10.20     19.63 o 
 -13   6  20       80.25       75.45     44.52 o 
 -12   6  20      738.93      677.41     85.58 o 
 -11   6  20      120.65      113.91     29.87 o 
 -10   6  20        3.43       10.90     23.11 o 
  -9   6  20       85.23       51.09     24.98 o 
  -8   6  20      362.35      360.94     42.07 o 
  -7   6  20      263.93      268.56     37.17 o 
  -6   6  20      158.43      214.57     34.35 o 
  -5   6  20        0.28       18.35     21.64 o 
  -4   6  20       35.42        9.81     21.61 o 
  -3   6  20      420.36      519.70     46.72 o 
  -2   6  20        9.35        2.74     19.43 o 
  -1   6  20      113.57      187.43     32.43 o 
   0   6  20       15.04       60.34     25.34 o 
   1   6  20      267.63      237.57     36.08 o 
   2   6  20       17.98        0.88     27.70 o 
   3   6  20       53.65       77.70     26.67 o 
   4   6  20      157.39      183.40     33.72 o 
  -9   7  20       50.43       74.96     42.34 o 
  -8   7  20       25.14       26.43     37.02 o 
  -7   7  20       16.30       16.26     35.34 o 
  -6   7  20       29.05       15.60     25.40 o 
  -5   7  20       31.52       14.26     22.60 o 
  -4   7  20       44.47       45.67     25.06 o 
  -3   7  20      261.44      246.06     36.23 o 
  -2   7  20       12.24        4.08     22.20 o 
  -1   7  20      252.15      281.76     40.69 o 
   0   7  20       18.79        4.18     24.71 o 
 -20   1  21       32.50       51.57     14.12 o 
 -19   1  21       46.12       86.80     16.08 o 
 -18   1  21        3.06        6.25     14.57 o 
 -17   1  21        2.88       12.48     12.34 o 
 -16   1  21       13.55       52.53     25.12 o 
 -15   1  21      312.17      337.82     29.97 o 
 -14   1  21        3.28       34.80     14.28 o 
 -13   1  21        1.29        7.08     15.80 o 
 -12   1  21      136.38      108.80     20.06 o 
 -11   1  21       13.51      -11.95     11.95 o 
 -10   1  21        0.06       -6.26     11.62 o 
  -9   1  21        0.74       14.13     13.15 o 
  -8   1  21      113.29      124.07     18.97 o 
  -7   1  21      105.89      111.01     22.26 o 
  -6   1  21        8.33       13.38     12.75 o 
  -5   1  21     2131.04     2093.37     55.71 o 
  -4   1  21     2207.50     2198.49     73.21 o 
  -3   1  21      335.32      298.01     32.81 o 
  -2   1  21       20.74       18.30     17.15 o 
  -1   1  21       13.90       34.60     18.70 o 
   0   1  21      208.63      243.80     31.16 o 
   1   1  21      278.07      409.39     58.04 o 
   2   1  21        6.82       -7.40     16.86 o 
   3   1  21        9.98       -7.21     16.72 o 
   4   1  21      553.19      634.80     45.45 o 
   5   1  21       72.52      125.05     30.00 o 
   6   1  21        0.66       -5.03     19.55 o 
   7   1  21        0.02        7.48     19.91 o 
   8   1  21       32.21       16.93     24.39 o 
   9   1  21        0.13      -18.96     18.96 o 
  10   1  21        3.25      -25.33     25.33 o 
 -19   2  21       38.88       44.82     25.11 o 
 -18   2  21       99.23      102.37     21.09 o 
 -17   2  21      241.28      274.62     29.42 o 
 -16   2  21        7.85        7.67     13.50 o 
 -15   2  21       37.11       27.47     14.37 o 
 -14   2  21      105.71      124.40     19.86 o 
 -13   2  21       91.74      107.61     19.98 o 
 -12   2  21      283.89      345.51     30.40 o 
 -11   2  21      361.26      393.64     31.55 o 
 -10   2  21      988.35      870.00     39.94 o 
  -9   2  21      821.21      776.31     37.61 o 
  -8   2  21      310.31      295.75     29.80 o 
  -7   2  21        6.54        2.97     13.19 o 
  -6   2  21      137.07      136.06     20.06 o 
  -5   2  21       80.94       70.39     16.65 o 
  -4   2  21       11.48        6.42      8.23 o 
  -3   2  21      425.28      432.56     38.46 o 
  -2   2  21      131.17      143.08     20.08 o 
  -1   2  21      260.22      269.70     25.93 o 
   0   2  21       72.45       30.83     15.53 o 
   1   2  21       18.10        9.62     16.95 o 
   2   2  21      247.46      278.55     26.58 o 
   3   2  21       26.75       23.06     18.22 o 
   4   2  21      101.60      162.37     27.75 o 
   5   2  21       96.78       71.57     38.22 o 
   6   2  21     1190.20     1141.68     82.88 o 
   7   2  21      110.98      155.74     42.91 o 
   8   2  21        1.05        2.74     27.47 o 
   9   2  21       60.75       51.45     33.85 o 
 -18   3  21      106.86      113.71     22.70 o 
 -17   3  21       12.94       15.65     16.63 o 
 -16   3  21       14.66        0.37     15.54 o 
 -15   3  21      149.35      188.67     39.39 o 
 -14   3  21       36.02       36.42     17.51 o 
 -13   3  21       12.24       10.60     15.38 o 
 -12   3  21      575.93      523.93     46.17 o 
 -11   3  21     1333.95     1333.49     73.88 o 
 -10   3  21       51.44       56.86     19.11 o 
  -9   3  21      132.46      167.80     23.78 o 
  -8   3  21      520.48      567.84     45.62 o 
  -7   3  21      184.85      196.76     23.79 o 
  -6   3  21        0.04      -12.27     13.44 o 
  -5   3  21       40.68       10.23     15.20 o 
  -4   3  21        4.10      -12.23     13.25 o 
  -3   3  21       12.53       -9.29     13.69 o 
  -2   3  21      164.11      165.82     37.93 o 
  -1   3  21      107.32      121.68     21.11 o 
   0   3  21       79.55       63.38     17.50 o 
   1   3  21       87.36      143.65     27.16 o 
   2   3  21      742.84      746.89     51.19 o 
   3   3  21      138.09      155.29     27.95 o 
   4   3  21     1550.89     1683.11     70.09 o 
   5   3  21      447.41      524.06     46.65 o 
   6   3  21      157.64      170.77     30.84 o 
   7   3  21        2.65       -8.45     13.04 o 
   8   3  21      569.39      589.84     56.81 o 
 -17   4  21       16.94       -4.42     16.12 o 
 -16   4  21       13.19       31.97     17.21 o 
 -15   4  21      110.01       90.20     24.21 o 
 -14   4  21      247.02      258.42     29.29 o 
 -13   4  21       57.03       79.91     24.11 o 
 -12   4  21       11.47       38.78     24.32 o 
 -11   4  21        7.64       -1.85     14.23 o 
 -10   4  21      216.68      223.34     27.13 o 
  -9   4  21     1135.25     1127.60     45.01 o 
  -8   4  21      140.37      165.98     28.23 o 
  -7   4  21      116.02       95.65     19.42 o 
  -6   4  21       19.82       50.16     16.57 o 
  -5   4  21      326.14      391.13     30.63 o 
  -4   4  21       86.72      103.14     26.97 o 
  -3   4  21       13.64       27.15     19.30 o 
  -2   4  21     1575.50     1697.74     68.65 o 
  -1   4  21      807.71      887.21     52.71 o 
   0   4  21       28.77        0.85     33.98 o 
   1   4  21        0.06        0.88     25.45 o 
   2   4  21      236.12      266.35     35.17 o 
   3   4  21       70.34       23.78     22.23 o 
   4   4  21      184.82      189.36     31.97 o 
   5   4  21        8.03       11.80     25.19 o 
   6   4  21      149.94      123.75     31.40 o 
   7   4  21        0.11        1.98     18.76 o 
 -15   5  21      174.07      153.25     25.25 o 
 -14   5  21      110.87      105.20     29.36 o 
 -13   5  21        5.30        6.91     16.98 o 
 -12   5  21        9.00       -1.49     16.69 o 
 -11   5  21        0.18       43.58     18.81 o 
 -10   5  21       52.24       15.22     17.37 o 
  -9   5  21      158.73      130.14     29.56 o 
  -8   5  21       39.13       38.09     23.33 o 
  -7   5  21        3.30      -13.88     19.96 o 
  -6   5  21      145.93      143.96     29.94 o 
  -5   5  21        0.82      -17.91     18.69 o 
  -4   5  21      217.78      232.68     34.54 o 
  -3   5  21      221.63      237.94     34.36 o 
  -2   5  21       83.56       64.84     25.56 o 
  -1   5  21      359.40      355.25     40.68 o 
   0   5  21        1.47       13.50     33.03 o 
   1   5  21        4.60       -2.67     23.86 o 
   2   5  21        0.24        3.44     48.31 o 
   3   5  21        0.35       -4.17     20.14 o 
   4   5  21      242.68      265.37     37.81 o 
   5   5  21        2.74       -1.61     21.15 o 
 -12   6  21       33.03       83.07     42.20 o 
 -11   6  21        5.28       23.62     35.28 o 
 -10   6  21       60.18      110.21     43.76 o 
  -9   6  21       54.48       61.42     27.26 o 
  -8   6  21        0.53       -8.47     20.94 o 
  -7   6  21      385.73      421.90     78.35 o 
  -6   6  21      256.32      197.18     34.42 o 
  -5   6  21       37.61       49.81     28.58 o 
  -4   6  21        0.98      -12.18     21.52 o 
  -3   6  21      332.18      380.99     43.18 o 
  -2   6  21      282.73      329.95     75.72 o 
  -1   6  21       16.19        7.32     21.67 o 
   0   6  21      158.85      173.94     33.27 o 
   1   6  21      351.89      361.40     42.22 o 
   2   6  21       12.92       23.86     22.65 o 
 -19   0  22      231.83      256.61     34.54 o 
 -18   0  22      137.85      170.92     29.87 o 
 -17   0  22      281.53      266.76     33.46 o 
 -16   0  22      567.37      568.72     46.14 o 
 -15   0  22      180.86      180.06     28.54 o 
 -14   0  22       93.78      153.31     36.67 o 
 -13   0  22      109.38       69.36     28.18 o 
 -12   0  22       53.18       54.49     24.97 o 
 -11   0  22      176.38      192.70     41.14 o 
 -10   0  22        5.52        2.26     22.56 o 
  -9   0  22      341.56      341.38     52.20 o 
  -8   0  22      939.16      741.32     61.77 o 
  -7   0  22      287.84      336.20     49.81 o 
  -6   0  22       10.00       26.30     24.39 o 
  -5   0  22      113.56      138.12     36.41 o 
  -4   0  22     1718.62     1525.01     85.83 o 
  -3   0  22     1880.48     1909.37     98.23 o 
  -2   0  22      222.73      153.85     39.91 o 
  -1   0  22      527.94      522.64     60.97 o 
   0   0  22      866.88      792.61     66.96 o 
   1   0  22      294.99      244.04     46.88 o 
   2   0  22      440.26      433.25     57.44 o 
   3   0  22      465.41      538.80     64.69 o 
   4   0  22        1.95       -9.80     26.90 o 
   5   0  22      134.95      188.31     45.13 o 
   6   0  22       26.65       73.01     35.71 o 
   7   0  22      781.55      941.21     78.88 o 
   8   0  22      326.44      268.21     48.36 o 
   9   0  22        0.24        9.54     16.98 o 
 -19   1  22       24.86       42.74     21.84 o 
 -18   1  22       31.03       17.00     14.06 o 
 -17   1  22      198.44      230.11     27.74 o 
 -16   1  22       63.41       91.05     28.48 o 
 -15   1  22      143.91      158.75     22.77 o 
 -14   1  22       91.23       67.06     22.96 o 
 -13   1  22       47.06       37.94     15.39 o 
 -12   1  22       40.69       73.90     17.06 o 
 -11   1  22       95.53       65.32     23.33 o 
 -10   1  22      156.80      210.04     26.86 o 
  -9   1  22      181.44      241.43     48.40 o 
  -8   1  22        1.99        0.14     12.39 o 
  -7   1  22      449.39      447.21     40.01 o 
  -6   1  22     1668.82     1548.00     62.36 o 
  -5   1  22      541.47      706.30     43.45 o 
  -4   1  22        5.87        3.99     18.72 o 
  -3   1  22      426.49      510.92     42.67 o 
  -2   1  22      165.60      148.65     27.94 o 
  -1   1  22       37.54       33.96     30.05 o 
   0   1  22      153.07      163.14     28.22 o 
   1   1  22      276.97      186.63     60.27 o 
   2   1  22      210.79      264.67     48.32 o 
   3   1  22      227.34      177.60     30.02 o 
   4   1  22        4.62      -17.87     17.87 o 
   5   1  22      408.80      472.89     44.09 o 
   6   1  22      270.08      288.98     69.61 o 
   7   1  22       20.10       18.95     23.63 o 
   8   1  22      161.11      203.66     66.72 o 
 -19   2  22       14.98       19.35     22.63 o 
 -18   2  22       44.96       21.88     15.62 o 
 -17   2  22        5.84       12.57     15.28 o 
 -16   2  22       36.96       30.87     17.92 o 
 -15   2  22       19.95       34.32     16.03 o 
 -14   2  22       28.38       40.10     18.01 o 
 -13   2  22      157.42      180.42     24.39 o 
 -12   2  22       55.97       41.30     16.46 o 
 -11   2  22      221.65      180.61     23.57 o 
 -10   2  22        4.04       -2.39     13.17 o 
  -9   2  22       99.70       90.09     20.63 o 
  -8   2  22      321.05      422.06     42.88 o 
  -7   2  22       70.63      107.63     19.93 o 
  -6   2  22       67.95       65.89     18.64 o 
  -5   2  22       40.94       30.28     15.74 o 
  -4   2  22       37.42       18.86     17.21 o 
  -3   2  22       12.25      -20.96     20.96 o 
  -2   2  22       53.92      122.86     57.62 o 
  -1   2  22        0.66       -4.71     13.12 o 
   0   2  22        9.42       15.92     18.07 o 
   1   2  22       40.77       36.72     20.49 o 
   2   2  22       83.09       97.08     24.30 o 
   3   2  22       44.77       37.84     23.31 o 
   4   2  22      118.09      112.03     26.00 o 
   5   2  22      126.41      124.57     43.04 o 
   6   2  22        1.09      -27.73     27.73 o 
   7   2  22      151.30      214.19     47.73 o 
   8   2  22       25.73       65.76     33.97 o 
 -18   3  22       23.43        1.11     16.01 o 
 -17   3  22      234.23      286.09     40.99 o 
 -16   3  22        4.08        5.97     14.95 o 
 -15   3  22       11.08       29.95     17.24 o 
 -14   3  22      128.73      171.13     30.86 o 
 -13   3  22      339.43      340.50     47.19 o 
 -12   3  22       33.20       47.42     17.56 o 
 -11   3  22        0.55        9.88     14.89 o 
 -10   3  22       30.22       49.33     20.71 o 
  -9   3  22       22.96       24.81     15.81 o 
  -8   3  22       26.01       22.93     10.99 o 
  -7   3  22      125.82       96.82     19.37 o 
  -6   3  22       81.23       97.98     30.65 o 
  -5   3  22       53.36       47.59     16.55 o 
  -4   3  22       49.77       26.13     15.31 o 
  -3   3  22      306.06      326.10     29.95 o 
  -2   3  22      312.72      304.98     43.23 o 
  -1   3  22      415.84      416.32     51.54 o 
   0   3  22       94.08       80.26     22.89 o 
   1   3  22        0.01      -11.98     26.28 o 
   2   3  22        2.68        4.91     35.27 o 
   3   3  22      316.20      342.72     38.54 o 
   4   3  22       11.91        1.70     19.64 o 
   5   3  22       13.50      -28.10     28.10 o 
   6   3  22       87.67      155.79     45.24 o 
   7   3  22      133.41       86.94     37.96 o 
 -16   4  22        0.47       39.56     24.22 o 
 -15   4  22       20.27       32.03     23.85 o 
 -14   4  22       16.88       17.05     17.67 o 
 -13   4  22      128.47      182.24     26.13 o 
 -12   4  22      220.51      192.41     26.93 o 
 -11   4  22        5.43        8.36     12.49 o 
 -10   4  22      152.25      201.63     31.82 o 
  -9   4  22      216.67      224.90     26.68 o 
  -8   4  22      702.78      832.34     40.71 o 
  -7   4  22      793.64      763.33     39.96 o 
  -6   4  22       79.69      145.10     22.25 o 
  -5   4  22      131.64      142.63     21.99 o 
  -4   4  22       21.17       42.70     23.42 o 
  -3   4  22       44.12       28.28     21.81 o 
  -2   4  22      287.30      230.62     64.93 o 
  -1   4  22      188.06      238.38     52.51 o 
   0   4  22      151.34      167.37     30.93 o 
   1   4  22       59.22       70.09     31.84 o 
   2   4  22      254.68      226.32     33.51 o 
   3   4  22        8.35       26.46     24.76 o 
   4   4  22      297.61      314.81     61.23 o 
   5   4  22       16.81       28.70     31.83 o 
   6   4  22       52.49       72.98     23.45 o 
 -14   5  22      608.99      680.79     70.24 o 
 -13   5  22      485.05      599.34     42.96 o 
 -12   5  22       17.34       23.71     17.82 o 
 -11   5  22       20.94       -2.92     17.73 o 
 -10   5  22     1924.46     1872.34     61.48 o 
  -9   5  22      461.49      506.65     48.60 o 
  -8   5  22       73.77      129.30     44.06 o 
  -7   5  22       44.48       33.50     23.02 o 
  -6   5  22       35.57       52.18     23.94 o 
  -5   5  22        3.61       37.50     23.98 o 
  -4   5  22      197.17      186.38     54.62 o 
  -3   5  22      167.33      155.26     36.27 o 
  -2   5  22       22.98        4.39     42.99 o 
  -1   5  22       22.06       13.39     24.34 o 
   0   5  22        6.02       -6.59     21.84 o 
   1   5  22        2.48      -17.71     17.71 o 
   2   5  22       48.25       21.01     26.16 o 
   3   5  22      330.83      289.42     39.36 o 
   4   5  22      110.15      130.41     31.42 o 
 -11   6  22       24.46      -15.57     21.12 o 
 -10   6  22      105.96       78.87     36.83 o 
  -9   6  22       44.42       58.57     26.50 o 
  -8   6  22      561.15      662.77     55.03 o 
  -7   6  22       80.44      119.68     30.27 o 
  -6   6  22      102.56      135.60     30.60 o 
  -5   6  22        0.10       -9.11     19.67 o 
  -4   6  22       31.58       77.60     27.16 o 
  -3   6  22      120.97      100.27     31.99 o 
  -2   6  22       10.83      -20.39     20.39 o 
  -1   6  22      119.05       57.76     26.14 o 
   0   6  22      193.35      146.82     31.78 o 
 -18   1  23        9.33       22.20     14.43 o 
 -17   1  23       23.14       31.78     14.83 o 
 -16   1  23       11.39       42.27     16.28 o 
 -15   1  23       18.25       25.93     15.17 o 
 -14   1  23       20.18       46.43     17.00 o 
 -13   1  23       71.74       59.64     17.35 o 
 -12   1  23      249.72      242.89     26.48 o 
 -11   1  23      263.31      190.63     30.39 o 
 -10   1  23       50.22       55.89     20.49 o 
  -9   1  23      243.14      249.32     32.28 o 
  -8   1  23      380.09      400.01     44.20 o 
  -7   1  23       40.09       47.28     20.65 o 
  -6   1  23       59.76       33.57     19.99 o 
  -5   1  23      138.66      145.49     27.33 o 
  -4   1  23       27.57       41.39     25.83 o 
  -3   1  23        4.52       11.22     18.51 o 
  -2   1  23       11.25       15.03     18.31 o 
  -1   1  23      180.33      179.64     29.40 o 
   0   1  23       14.88       -6.43     18.11 o 
   1   1  23       93.37       53.01     17.83 o 
   2   1  23      226.10       90.21     86.61 o 
   3   1  23       84.52       55.07     22.96 o 
   4   1  23        7.58       15.76     28.71 o 
   5   1  23        7.39        3.87     21.03 o 
   6   1  23        0.92       -7.19     33.34 o 
   7   1  23      123.57       89.75     28.95 o 
 -18   2  23      383.85      409.61     36.22 o 
 -17   2  23       47.59       58.46     18.67 o 
 -16   2  23       10.59       39.36     22.89 o 
 -15   2  23       17.95       28.82     16.07 o 
 -14   2  23        2.45       21.01     15.27 o 
 -13   2  23       30.82       38.99     22.50 o 
 -12   2  23      146.63      165.63     24.13 o 
 -11   2  23      278.14      236.20     26.47 o 
 -10   2  23      360.68      376.15     31.78 o 
  -9   2  23      266.10      247.93     31.66 o 
  -8   2  23        1.15       12.02     14.07 o 
  -7   2  23      255.07      277.92     27.13 o 
  -6   2  23      489.84      522.70     35.54 o 
  -5   2  23      463.91      517.69     34.61 o 
  -4   2  23       38.63       23.63     13.10 o 
  -3   2  23      654.34      622.40     47.31 o 
  -2   2  23     1942.21     2022.77     85.70 o 
  -1   2  23      646.91      710.29     69.73 o 
   0   2  23       39.77       39.54     20.91 o 
   1   2  23      120.87      163.64     91.53 o 
   2   2  23      262.27      257.45     52.05 o 
   3   2  23        9.78      -17.56     17.56 o 
   4   2  23      126.10      102.54     40.61 o 
   5   2  23       27.52       39.33     34.77 o 
   6   2  23       21.50       41.85     34.23 o 
   7   2  23        0.31      -11.37     31.81 o 
 -17   3  23      145.35      146.84     25.00 o 
 -16   3  23      566.51      569.93     41.64 o 
 -15   3  23      541.78      645.02     43.91 o 
 -14   3  23       32.51      -10.03     15.68 o 
 -13   3  23       98.76      119.44     23.77 o 
 -12   3  23       34.79       25.34     17.59 o 
 -11   3  23       30.52       35.15     18.67 o 
 -10   3  23        5.00       17.27     17.31 o 
  -9   3  23      248.46      284.89     29.50 o 
  -8   3  23      512.45      572.25     47.34 o 
  -7   3  23      324.36      322.77     29.92 o 
  -6   3  23       44.82       28.98     25.63 o 
  -5   3  23     1439.70     1465.20     97.72 o 
  -4   3  23     1425.40     1508.41     52.44 o 
  -3   3  23      233.03      254.01     26.96 o 
  -2   3  23       17.00       16.67     16.30 o 
  -1   3  23        1.52       10.43     15.56 o 
   0   3  23      321.11      442.41     42.68 o 
   1   3  23       20.56       20.48     20.43 o 
   2   3  23       72.47       46.38     32.29 o 
   3   3  23       24.32        4.17     27.34 o 
   4   3  23      262.64      303.13     55.95 o 
   5   3  23       65.42       18.92     33.27 o 
   6   3  23      132.77       96.20     40.64 o 
 -15   4  23      155.00      162.34     27.27 o 
 -14   4  23      231.61      268.89     34.68 o 
 -13   4  23        0.45       20.99     18.88 o 
 -12   4  23       63.46      107.27     23.02 o 
 -11   4  23      344.14      383.47     43.49 o 
 -10   4  23      267.74      299.22     30.74 o 
  -9   4  23       16.15       21.30     17.84 o 
  -8   4  23       69.63       85.99     20.43 o 
  -7   4  23        0.89        5.75     18.45 o 
  -6   4  23       20.92       16.19     17.30 o 
  -5   4  23        1.29       16.51     21.46 o 
  -4   4  23        1.31        7.33     21.40 o 
  -3   4  23       21.04       21.79     22.29 o 
  -2   4  23        0.30        7.10     20.73 o 
  -1   4  23       42.59       13.07     45.40 o 
   0   4  23       35.86       42.29     23.61 o 
   1   4  23      156.61      164.95     31.54 o 
   2   4  23      184.02      205.72     34.46 o 
   3   4  23        0.04      -19.04     19.04 o 
   4   4  23      119.30      182.11     33.57 o 
 -13   5  23        0.00        4.08     17.45 o 
 -12   5  23       51.78       58.82     22.21 o 
 -11   5  23       10.02       23.54     18.20 o 
 -10   5  23       65.01       57.05     26.37 o 
  -9   5  23       74.05      107.84     29.21 o 
  -8   5  23       45.67       23.96     23.39 o 
  -7   5  23        7.00        4.43     22.56 o 
  -6   5  23       20.00       19.51     25.55 o 
  -5   5  23      124.60      168.55     33.25 o 
  -4   5  23        0.31      -32.00     32.00 o 
  -3   5  23       40.64       43.76     34.68 o 
  -2   5  23      116.66      119.87     39.78 o 
  -1   5  23       14.11       16.50     23.91 o 
   0   5  23       92.47       64.75     27.90 o 
   1   5  23       21.30        0.69     25.57 o 
   2   5  23      126.96      120.90     32.20 o 
  -8   6  23       22.42       48.01     39.10 o 
  -7   6  23       19.28       19.62     22.92 o 
  -6   6  23      127.16      164.79     33.83 o 
  -5   6  23       20.36       43.03     25.13 o 
  -4   6  23        4.03      -15.18     20.93 o 
 -18   0  24      124.49      138.47     40.12 o 
 -17   0  24      114.18       81.60     30.93 o 
 -16   0  24      698.24      686.20     74.33 o 
 -15   0  24      240.03      158.17     41.02 o 
 -14   0  24       62.05       30.24     23.91 o 
 -13   0  24      379.31      525.49     64.79 o 
 -12   0  24      427.29      411.32     58.27 o 
 -11   0  24        3.91       32.09     26.63 o 
 -10   0  24      569.69      557.66     65.12 o 
  -9   0  24      785.38      679.68     62.31 o 
  -8   0  24     1334.07     1272.94     82.23 o 
  -7   0  24       75.98      123.14     37.27 o 
  -6   0  24        5.21       46.29     27.72 o 
  -5   0  24        0.24       11.84     24.65 o 
  -4   0  24      199.25      126.38     36.78 o 
  -3   0  24       73.98       78.41     32.82 o 
  -2   0  24       65.49       55.05     31.13 o 
  -1   0  24      570.23      510.13     63.63 o 
   0   0  24      429.11      488.10     64.20 o 
   1   0  24       76.08       87.28     37.54 o 
   2   0  24       88.37       70.40     34.68 o 
   3   0  24      194.92      177.30     46.87 o 
   4   0  24      164.53      122.11     43.33 o 
   5   0  24        4.40       20.68     32.48 o 
   6   0  24       15.86      -24.18     28.07 o 
 -17   1  24      284.34      257.16     27.54 o 
 -16   1  24        4.28       12.76     14.01 o 
 -15   1  24       15.99       12.98     29.63 o 
 -14   1  24     1039.68     1083.22     76.21 o 
 -13   1  24      185.86      127.27     27.97 o 
 -12   1  24       96.73       79.42     25.00 o 
 -11   1  24      129.30      103.36     38.84 o 
 -10   1  24      475.02      530.59    114.42 o 
  -9   1  24       23.66       21.09     31.26 o 
  -8   1  24       17.79       12.98     22.29 o 
  -7   1  24      155.79      144.55     26.64 o 
  -6   1  24     1007.44     1042.54     53.36 o 
  -5   1  24       18.31       18.78     18.38 o 
  -4   1  24       53.92       68.02     23.15 o 
  -3   1  24       56.39       65.39     22.34 o 
  -2   1  24       89.31       67.33     24.37 o 
  -1   1  24       49.71       81.43     24.88 o 
   0   1  24      143.50      115.26     31.94 o 
   1   1  24       42.91       17.17     17.25 o 
   2   1  24       49.82        7.17     24.70 o 
   3   1  24        6.03        7.46     20.81 o 
   4   1  24      168.94      191.74     33.24 o 
   5   1  24      247.42      289.90     38.27 o 
   6   1  24        0.03       26.59     24.49 o 
 -17   2  24      364.12      421.73     35.85 o 
 -16   2  24      685.83      772.48     44.71 o 
 -15   2  24      164.59      185.24     25.81 o 
 -14   2  24       32.77       38.30     18.72 o 
 -13   2  24        2.58       -7.91     14.66 o 
 -12   2  24        3.45        8.43     14.58 o 
 -11   2  24        9.80       19.31     16.39 o 
 -10   2  24       69.47       90.24     25.32 o 
  -9   2  24       65.40       67.06     19.68 o 
  -8   2  24       58.14       76.58     19.36 o 
  -7   2  24       84.81       74.65     22.50 o 
  -6   2  24       20.26        9.13     18.88 o 
  -5   2  24        8.47        9.80     17.93 o 
  -4   2  24      419.23      326.74     49.97 o 
  -3   2  24       12.93       24.91     18.67 o 
  -2   2  24      117.11      125.43     27.13 o 
  -1   2  24        0.19      -13.58     17.95 o 
   0   2  24      129.93      153.95     29.83 o 
   1   2  24       22.79        2.86     20.09 o 
   2   2  24      149.02      188.61     32.91 o 
   3   2  24       16.14      -23.13     29.14 o 
   4   2  24       49.62       41.25     29.93 o 
   5   2  24       91.65      106.18     39.20 o 
 -16   3  24      101.26      101.99     22.74 o 
 -15   3  24      325.64      305.78     32.63 o 
 -14   3  24      345.21      274.40     31.36 o 
 -13   3  24      324.73      340.29     33.06 o 
 -12   3  24       47.85       55.55     20.12 o 
 -11   3  24       12.45       24.21     18.18 o 
 -10   3  24      212.11      255.57     28.36 o 
  -9   3  24       52.66       57.14     26.05 o 
  -8   3  24       58.26       35.41     18.43 o 
  -7   3  24      129.56      195.80     70.17 o 
  -6   3  24      459.20      540.23     53.20 o 
  -5   3  24       25.27       31.04     17.26 o 
  -4   3  24       81.31       64.68     20.30 o 
  -3   3  24      108.18      119.44     22.70 o 
  -2   3  24      122.98      151.10     29.46 o 
  -1   3  24       52.45        6.40     26.69 o 
   0   3  24        0.58      -14.90     24.65 o 
   1   3  24       32.81       33.94     29.41 o 
   2   3  24      101.29       77.47     30.91 o 
   3   3  24      175.02      242.70     53.46 o 
   4   3  24       58.53       50.09     30.81 o 
 -14   4  24      120.44       62.27     20.93 o 
 -13   4  24       74.40       71.73     21.54 o 
 -12   4  24       55.02       34.62     25.06 o 
 -11   4  24      176.60      144.56     24.56 o 
 -10   4  24      214.99      237.52     38.99 o 
  -9   4  24        7.96       -8.23     16.55 o 
  -8   4  24       76.25      107.58     22.01 o 
  -7   4  24       52.74       48.04     18.99 o 
  -6   4  24        0.57       -4.84     18.75 o 
  -5   4  24      101.03      109.76     41.53 o 
  -4   4  24       44.89       30.04     24.28 o 
  -3   4  24      322.88      349.68     41.54 o 
  -2   4  24        1.77       -4.30     25.94 o 
  -1   4  24      249.87      265.29     37.50 o 
   0   4  24      515.83      467.22     47.08 o 
   1   4  24      493.89      463.88     47.01 o 
   2   4  24      308.79      304.84     39.46 o 
 -11   5  24      122.19      138.52     32.55 o 
 -10   5  24      265.92      316.15     41.34 o 
  -9   5  24        5.96       10.84     23.04 o 
  -8   5  24      200.67      147.43     32.75 o 
  -7   5  24      291.29      354.93    108.87 o 
  -6   5  24      448.56      515.05     50.83 o 
  -5   5  24      146.49      166.79     32.93 o 
  -4   5  24       83.40       60.63     26.74 o 
  -3   5  24      715.15      685.57     56.49 o 
  -2   5  24      669.41      716.47     57.67 o 
  -1   5  24      445.36      470.48     70.62 o 
 -16   1  25      892.52      829.52     52.37 o 
 -15   1  25      268.84      258.18     35.64 o 
 -14   1  25       11.85       27.13     30.45 o 
 -13   1  25      112.58      118.94     26.74 o 
 -12   1  25      155.59      169.84     53.77 o 
 -11   1  25       20.34       10.64     19.60 o 
 -10   1  25        8.11      -14.35     14.35 o 
  -9   1  25       18.72        7.70     18.52 o 
  -8   1  25       65.29       34.28     21.64 o 
  -7   1  25       45.85       38.20     30.30 o 
  -6   1  25      145.93      117.85     27.43 o 
  -5   1  25      451.36      461.30     44.18 o 
  -4   1  25      143.10      162.44     30.82 o 
  -3   1  25        0.93       -1.34     21.42 o 
  -2   1  25       45.25       62.21     25.25 o 
  -1   1  25       10.21       22.52     22.91 o 
   0   1  25       51.78       72.11     28.04 o 
   1   1  25       25.64        9.00     22.22 o 
   2   1  25        1.40       19.08     19.68 o 
   3   1  25        7.20       34.96     23.90 o 
   4   1  25        1.31       -5.62     31.71 o 
 -16   2  25        1.29       27.00     17.44 o 
 -15   2  25      409.45      432.71     37.11 o 
 -14   2  25      469.85      472.59     66.94 o 
 -13   2  25       60.26       35.67     17.91 o 
 -12   2  25        1.19        5.57     17.17 o 
 -11   2  25      167.26      156.89     64.86 o 
 -10   2  25       15.39       -5.63     18.66 o 
  -9   2  25      182.05      210.37     32.89 o 
  -8   2  25       94.77       98.02     26.43 o 
  -7   2  25      119.31      136.06     41.96 o 
  -6   2  25       52.81        7.20     30.15 o 
  -5   2  25        6.17       28.50     20.24 o 
  -4   2  25       16.09        4.89     12.32 o 
  -3   2  25       44.20       46.53     21.71 o 
  -2   2  25       17.20       72.40     39.89 o 
  -1   2  25        3.79        4.57     19.44 o 
   0   2  25       36.37       -2.57     21.80 o 
   1   2  25       35.05       61.33     38.53 o 
   2   2  25      438.44      419.74     64.61 o 
   3   2  25       81.70       86.83     42.51 o 
 -14   3  25        3.74       18.49     18.60 o 
 -13   3  25      171.48      211.03     28.50 o 
 -12   3  25      349.45      333.97     33.15 o 
 -11   3  25       13.81       23.07     17.27 o 
 -10   3  25        1.23       10.62     17.16 o 
  -9   3  25      509.55      599.09     62.49 o 
  -8   3  25      317.29      246.02     36.76 o 
  -7   3  25       21.79        9.23     16.52 o 
  -6   3  25       18.12       12.84     17.12 o 
  -5   3  25      163.60      147.09     24.06 o 
  -4   3  25       64.71      106.67     26.78 o 
  -3   3  25        2.46      -14.03     20.41 o 
  -2   3  25      230.50      268.42     54.27 o 
  -1   3  25      288.64      353.35     57.52 o 
   0   3  25      246.96      248.29     51.46 o 
   1   3  25        3.74      -20.83     20.83 o 
   2   3  25      157.70      128.27     41.93 o 
 -12   4  25       36.90       24.33     20.20 o 
 -11   4  25       40.65       27.21     19.07 o 
 -10   4  25       56.30       75.68     21.46 o 
  -9   4  25      124.46      130.21     52.49 o 
  -8   4  25       30.12       29.45     18.75 o 
  -7   4  25      454.53      505.41     50.75 o 
  -6   4  25       59.28       16.30     32.24 o 
  -5   4  25       31.61       25.59     41.47 o 
  -4   4  25        4.13        0.26     21.25 o 
  -3   4  25      410.31      492.01     48.20 o 
  -2   4  25      172.43      204.56     35.18 o 
  -1   4  25       25.07        6.42     28.45 o 
   0   4  25      580.84      648.60     61.69 o 
 -15   0  26      290.06      399.36     60.40 o 
 -14   0  26      160.14      174.58     42.02 o 
 -13   0  26       40.96       67.28     26.76 o 
 -12   0  26       34.71        3.55     21.13 o 
 -11   0  26      105.47       92.91     34.39 o 
 -10   0  26      206.76      178.32     43.62 o 
  -9   0  26      156.04      150.81     39.75 o 
  -8   0  26       15.60       16.01     28.45 o 
  -7   0  26      494.96      472.13     65.34 o 
  -6   0  26       68.57       37.88     31.47 o 
  -5   0  26       24.10       14.12     29.94 o 
  -4   0  26       16.61      -24.77     24.77 o 
  -3   0  26       94.48      133.17     40.16 o 
  -2   0  26      118.89      206.89     48.32 o 
  -1   0  26        1.23        4.26     35.97 o 
   0   0  26       81.64       74.32     39.32 o 
   1   0  26       67.15      198.71     49.69 o 
   2   0  26       74.84       17.44     34.42 o 
   3   0  26      170.87      191.81     49.28 o 
 -15   1  26       15.42       45.74     21.84 o 
 -14   1  26      150.56      186.45     81.50 o 
 -13   1  26        0.99       13.18     18.96 o 
 -12   1  26       79.30       94.37     27.05 o 
 -11   1  26       79.05       65.67     22.91 o 
 -10   1  26       45.05       92.37     30.06 o 
  -9   1  26        6.73        2.72     16.55 o 
  -8   1  26       53.34       45.82     22.57 o 
  -7   1  26      573.24      570.22     51.40 o 
  -6   1  26      469.10      465.30     45.40 o 
  -5   1  26      137.92      130.41     28.72 o 
  -4   1  26      228.22      217.96     34.96 o 
  -3   1  26      367.20      398.65     43.46 o 
  -2   1  26       95.58      122.62     29.47 o 
  -1   1  26      164.52      153.57     49.90 o 
   0   1  26        6.62       18.65     21.90 o 
   1   1  26      161.70       88.44     23.69 o 
   2   1  26      154.46       86.85     74.81 o 
 -14   2  26      183.49      195.63     32.36 o 
 -13   2  26       87.06       77.08     28.79 o 
 -12   2  26        3.03       30.59     20.54 o 
 -11   2  26        6.25       21.38     25.80 o 
 -10   2  26       66.21       28.99     22.25 o 
  -9   2  26      501.40      594.46     83.65 o 
  -8   2  26       21.91       11.53     21.56 o 
  -7   2  26       15.65       57.58     35.84 o 
  -6   2  26        1.73       14.85     20.38 o 
  -5   2  26        1.74      -16.17     16.56 o 
  -4   2  26        1.61      -10.84     26.18 o 
  -3   2  26      109.87       63.46     23.23 o 
  -2   2  26       31.76       24.06     22.78 o 
  -1   2  26      115.34      146.06     29.09 o 
   0   2  26        5.73        4.69     20.38 o 
   1   2  26      309.67      337.65     40.72 o 
 -12   3  26       80.05       15.28     37.29 o 
 -11   3  26      288.17      244.24     29.66 o 
 -10   3  26       89.18      106.49     22.60 o 
  -9   3  26       48.99       35.88     21.43 o 
  -8   3  26      137.63      120.38     40.31 o 
  -7   3  26       43.03       33.53     21.87 o 
  -6   3  26      124.39      119.31     28.40 o 
  -5   3  26        5.11       17.16     20.95 o 
  -4   3  26       86.13       78.51     26.15 o 
  -3   3  26      144.03      183.67     47.12 o 
  -2   3  26       75.10      130.83     40.35 o 
  -1   3  26      132.22      176.15     44.59 o 
   0   3  26        5.73       85.41     33.78 o 
  -9   4  26        0.74       17.16     17.82 o 
  -8   4  26      201.18      244.92     38.45 o 
  -7   4  26        1.48       37.02     23.77 o 
  -6   4  26       47.78       35.90     24.44 o 
  -5   4  26       29.37        5.15     19.71 o 
  -4   4  26      131.62      111.81     30.82 o 
 -13   1  27       29.10       33.24     22.33 o 
 -12   1  27       20.50       -9.30     16.75 o 
 -11   1  27       23.90       11.64     18.14 o 
 -10   1  27        5.09       -5.19     15.96 o 
  -9   1  27      317.16      308.88     41.37 o 
  -8   1  27       32.79       34.29     22.04 o 
  -7   1  27       71.65       28.33     21.18 o 
  -6   1  27       46.05       21.98     21.40 o 
  -5   1  27      162.49      122.11     28.71 o 
  -4   1  27      114.55      109.53     26.77 o 
  -3   1  27        0.05       -6.78     19.74 o 
  -2   1  27      232.45      306.09     40.25 o 
  -1   1  27      193.98      206.74     34.60 o 
   0   1  27      165.67      194.72     35.11 o 
 -12   2  27      104.83       65.27     25.25 o 
 -11   2  27      116.50      108.26     30.67 o 
 -10   2  27       22.65        9.58     29.20 o 
  -9   2  27      371.09      367.31     42.26 o 
  -8   2  27       61.02       38.39     23.45 o 
  -7   2  27      501.10      489.16     62.83 o 
  -6   2  27       13.78       16.34     30.13 o 
  -5   2  27       26.87       69.78     23.80 o 
  -4   2  27       96.82       48.11     41.78 o 
  -3   2  27      123.73      103.06     37.33 o 
  -2   2  27        2.48      -16.22     18.09 o 
  -1   2  27      303.48      392.54     44.15 o 
  -9   3  27      197.55      207.61     34.29 o 
  -8   3  27       66.54        2.11     15.67 o 
  -7   3  27       63.88       50.81     22.56 o 
  -6   3  27      202.44      188.87     42.65 o 
  -5   3  27      766.48      699.06     55.74 o 
  -4   3  27       50.11       -7.90     28.19 o 
 -11   0  28      138.48      146.00     41.28 o 
 -10   0  28      220.62      193.67     47.76 o 
  -9   0  28      690.19      778.09     84.16 o 
  -8   0  28        9.40       50.59     35.84 o 
  -7   0  28       19.02       45.38     34.73 o 
  -6   0  28      185.68      158.83     42.21 o 
  -5   0  28       84.02       48.73     35.73 o 
  -4   0  28       93.42      155.15     45.15 o 
  -3   0  28      230.99      208.68     50.89 o 
 -10   1  28        0.49       14.75     18.20 o 
  -9   1  28      245.59      271.38     47.35 o 
  -8   1  28        2.52       12.82     20.74 o 
  -7   1  28      200.02      166.36     38.04 o 
  -6   1  28       26.07       31.34     25.24 o 
  -5   1  28        0.02      -19.62     19.62 o 
  -4   1  28       82.05       87.04     28.55 o 
  -3   1  28      129.20      107.52     28.60 o 
  -7   2  28        0.12       53.14     26.10 o 
                                                 
